# Supplementary material for: Tissue-Specific Enrichment of Lymphoma Risk Loci in Regulatory Elements
Source: PLoS One. 2015 Sep 30;10(9):e0139360. doi: 10.1371/journal.pone.0139360 (PMC4589387; doi:10.1371/journal.pone.0139360)
Supplement: S1 Table — The number of SNPs was reduced to 36 from 56 once those SNPs at the HLA region were identified and removed. The final 3 columns report the segmentation marks that the SNP overlaps and whether it is exonic, intronic, intergenic, or in a UTR. (XLSX) [file pone.0139360.s001.xlsx]

## Sheet: Sheet1
Chr	SNP	Position	Author	Paper	p-value	OR	MAF	Type of lymphoma	Population	ChromHMM	Segway
chr2	rs3770745	37596088	Berndt S	Genome-wide association study identifies multiple risk loci for chronic lymphocytic leukemia.	1.68e-08	1.24		Chronic lymphocytic leukemia	European ancestry	12_Repressed	Polycomb_Repressed	Intronic
chr2	rs1432295	61066665	Enciso-Mora V	A genome-wide association study of Hodgkin's lymphoma identifies new susceptibility loci at 2p16.1 (REL), 8q24.21 and 10p14 (GATA3).	2e-08	1.22		Hodgkin's lymphoma	European ancestry	4_Strong_Enhancer	Strong_Enhancer	Intergenic
chr2	rs13401811	111616103	Berndt S	Genome-wide association study identifies multiple risk loci for chronic lymphocytic leukemia	2e-18	1.41		Chronic lymphocytic leukemia	European ancestry	6_Weak_Enhancer	Strong_Enhancer	Intronic
chr2	rs17483466	111797457	Di Bernardo MC	A genome-wide association study identifies six susceptibility loci for chronic lymphocytic leukemia.	2e-10	1.39		Chronic lymphocytic leukemia	European ancestry	12_Repressed	Polycomb_Repressed	Intronic
chr2	rs3769825	202111379	Berndt S	Genome-wide association study identifies multiple risk loci for chronic lymphocytic leukemia.	3e-09	1.19		Chronic lymphocytic leukemia	European ancestry	11_Weak_Txn	Transcription_Associated	Intronic
chr2	rs13397985	231091222	Di Bernardo MC	A genome-wide association study identifies six susceptibility loci for chronic lymphocytic leukemia.	6e-10	1.41		Chronic lymphocytic leukemia	European ancestry	1_Active_Promoter	Active_Promoter	Intronic
chr2	rs757978	242371100	Slager SL	Common variation at 6p21.31 (BAK1) influences the risk of chronic lymphocytic leukemia.	3e-06	1.46		Chronic lymphocytic leukemia	European ancestry	10_Txn_Elongation	Transcription_Associated	Exonic
chr4	rs898518	109016823	Berndt S	Genome-wide association study identifies multiple risk loci for chronic lymphocytic leukemia.	4e-10	1.2		Chronic lymphocytic leukemia	European ancestry	13_Heterochromatin_lo	Polycomb_Repressed	Intronic
chr5	rs27524	96101943	Urayama KY	Genome-wide association study of classical Hodgkin lymphoma and Epstein-Barr virus status-defined subgroups.	7e-06	1.22		Hodgkin's lymphoma	European ancestry	10_Txn_Elongation	Transcription_Associated	Intronic
chr5	rs20541	131995963	Urayama KY	Genome-wide association study of classical Hodgkin lymphoma and Epstein-Barr virus status-defined subgroups.	1e-08	1.47		Hodgkin's lymphoma	European ancestry	4_Strong_Enhancer	Strong_Enhancer	Exonic
chr6	rs872071	411063	Di Bernardo MC	A genome-wide association study identifies six susceptibility loci for chronic lymphocytic leukemia.	6e-20	1.54		Chronic lymphocytic leukemia	European ancestry	9_Txn_Transition	Transcription_Associated	UTR
chr6	rs707824	14636962	Vijai J	Susceptibility loci associated with specific and shared subtypes of lymphoid malignancies.	6e-07	1.33		Lymphoma/Non-Hodgkin's lymphoma	European ancestry	6_Weak_Enhancer	Weak_Enhancer	Intergenic
chr8	rs2456449	128192980	Crowther-Swanepoel D	Common variants at 2q37.3, 8q24.21, 15q21.3 and 16q24.1 influence chronic lymphocytic leukemia risk.	8e-10	1.26		Chronic lymphocytic leukemia	European ancestry	5_Strong_Enhancer	Strong_Enhancer	Intergenic
chr8	rs2608053	129075831	Enciso-Mora V	A genome-wide association study of Hodgkin's lymphoma identifies new susceptibility loci at 2p16.1 (REL), 8q24.21 and 10p14 (GATA3).	1e-07	1.2		Hodgkin's lymphoma	European ancestry	5_Strong_Enhancer	Strong_Enhancer	Intronic
chr8	rs2019960	129192270	Enciso-Mora V	A genome-wide association study of Hodgkin's lymphoma identifies new susceptibility loci at 2p16.1 (REL), 8q24.21 and 10p14 (GATA3).	1e-13	1.33		Hodgkin's lymphoma	European ancestry	11_Weak_Txn	Low_Activity	Intergenic
chr9	rs1679013	22206986	Berndt S	Genome-wide association study identifies multiple risk loci for chronic lymphocytic leukemia	1e-08	1.19		Chronic lymphocytic leukemia	European ancestry	12_Repressed	Polycomb_Repressed	Intergenic
chr10	rs501764	8093033	Enciso-Mora V	A genome-wide association study of Hodgkin's lymphoma identifies new susceptibility loci at 2p16.1 (REL), 8q24.21 and 10p14 (GATA3).	7e-08	1.25		Hodgkin's lymphoma	European ancestry	12_Repressed	Polycomb_Repressed	Intronic/UTR
chr10	rs4406737	90759723	Berndt S	Genome-wide association study identifies multiple risk loci for chronic lymphocytic leukemia.	1e-14	1.27		Chronic lymphocytic leukemia	European ancestry	4_Strong_Enhancer	Promoter_Flanking	Intronic
chr11	rs7944004	2311151	Berndt S	Genome-wide association study identifies multiple risk loci for chronic lymphocytic leukemia.	2e-10	1.2		Chronic lymphocytic leukemia	European ancestry	13_Heterochromatin_lo	Polycomb_Repressed	Intergenic
chr11	rs12289961	58060191	Vijai J	Susceptibility loci associated with specific and shared subtypes of lymphoid malignancies.	4e-08	1.29		Lymphoma/Non-Hodgkin's lymphoma	European ancestry	13_Heterochromatin_lo	Polycomb_Repressed	Intergenic
chr11	rs948562	58347764	Vijai J	Susceptibility loci associated with specific and shared subtypes of lymphoid malignancies.	6e-07	1.29		Lymphoma/Non-Hodgkin's lymphoma	European ancestry	1_Active_Promoter	Promoter_Flanking	Intronic
chr11	rs735665	123361396	Di Bernardo MC	A genome-wide association study identifies six susceptibility loci for chronic lymphocytic leukemia.	4e-12	1.45		Chronic lymphocytic leukemia	European ancestry	11_Weak_Txn	Insulator	Intergenic
chr13	rs7097	28197435	Kumar V	Common variants on 14q32 and 13q12 are associated with DLBCL susceptibility.	7e-06	1.47		Large B-cell Lymphoma	Japanese ancestry	2_Weak_Promoter	Promoter_Flanking	Intronic/UTR
chr14	rs751837	103484824	Kumar V	Common variants on 14q32 and 13q12 are associated with DLBCL susceptibility.	3e-07	3.51		Large B-cell Lymphoma	Japanese ancestry	11_Weak_Txn	Transcription_Associated	Intronic
chr15	rs8024033	40403656	Berndt S	Genome-wide association study identifies multiple risk loci for chronic lymphocytic leukemia.	2.71e-10	1.22		Chronic lymphocytic leukemia	European ancestry	11_Weak_Txn	Low_Activity	Intergenic
chr15	rs7169431	56340895	Crowther-Swanepoel D	Common variants at 2q37.3, 8q24.21, 15q21.3 and 16q24.1 influence chronic lymphocytic leukemia risk.	5e-07	1.36		Chronic lymphocytic leukemia	European ancestry	13_Heterochromatin	Low_Activity	Intergenic
chr15	rs7176508	70018989	Di Bernardo MC	A genome-wide association study identifies six susceptibility loci for chronic lymphocytic leukemia.	5e-12	1.37		Chronic lymphocytic leukemia	European ancestry	7_Weak_Enhancer	Polycomb_Repressed	Intergenic
chr15	rs783540	83254707	Crowther-Swanepoel D	Common variants at 2q37.3, 8q24.21, 15q21.3 and 16q24.1 influence chronic lymphocytic leukemia risk.	3.67e-06	1.18		Chronic lymphocytic leukemia	European ancestry	13_Heterochromatin_lo	Polycomb_Repressed	Intronic
chr16	rs391525	85944438	Slager SL	Genome-wide association study identifies a novel susceptibility locus at 6p21.3 among familial CLL.	3e-09	1.56		Chronic lymphocytic leukemia	European ancestry	4_Strong_Enhancer	Strong_Enhancer	Intronic
chr16	rs305061	85975658	Slager SL	Common variation at 6p21.31 (BAK1) influences the risk of chronic lymphocytic leukemia.	9e-08	1.33		Chronic lymphocytic leukemia	European ancestry	11_Weak_Txn	Low_Activity	Intergenic
chr18	rs1036935	47843533	Crowther-Swanepoel D	Common variants at 2q37.3, 8q24.21, 15q21.3 and 16q24.1 influence chronic lymphocytic leukemia risk.	2.28e-06	1.22		Chronic lymphocytic leukemia	European ancestry	5_Strong_Enhancer	Weak_Enhancer	Intergenic
chr18	rs4368253	57622286	Berndt S	Genome-wide association study identifies multiple risk loci for chronic lymphocytic leukemia.	3e-08	1.19		Chronic lymphocytic leukemia	European ancestry	7_Weak_Enhancer	Low_Activity	Intergenic
chr18	rs4987855	60793548	Berndt S	Genome-wide association study identifies multiple risk loci for chronic lymphocytic leukemia.	3e-12	1.47		Chronic lymphocytic leukemia	European ancestry	10_Txn_Elongation	Transcription_Associated	UTR
chr18	rs4987852	60793920	Berndt S	Genome-wide association study identifies multiple risk loci for chronic lymphocytic leukemia.	8e-11	1.41		Chronic lymphocytic leukemia	European ancestry	10_Txn_Elongation	Transcription_Associated	UTR
chr19	rs11083846	47207653	Di Bernardo MC	A genome-wide association study identifies six susceptibility loci for chronic lymphocytic leukemia.	4e-09	1.35		Chronic lymphocytic leukemia	European ancestry	10_Txn_Elongation	Transcription_Associated	Intronic
chr19	rs11668878	47268372	Crowther-Swanepoel D	Common variants at 2q37.3, 8q24.21, 15q21.3 and 16q24.1 influence chronic lymphocytic leukemia risk.	8.25e-05	1.62		Chronic lymphocytic leukemia	European ancestry	13_Heterochromatin_lo	Low_Activity	Intergenic
