# Supplementary material for: Tissue-Specific Enrichment of Lymphoma Risk Loci in Regulatory Elements
Source: PLoS One. 2015 Sep 30;10(9):e0139360. doi: 10.1371/journal.pone.0139360 (PMC4589387; doi:10.1371/journal.pone.0139360)
Supplement: S2 Table — Enrichment analysis using the UES pipeline were performed for each of the 125 DNase hypersensitivity tracks in the ENCODE database. Cell line information (Tissue, Blood cell classification, and karyotype) were obtained directed from ENCODE’s description of the cells used. The “OrigLoci” column gives the number of loci (once the SNPs are collapsed into loci based on LD partners) for the input lymphoma & CLL SNPs that overlapped with the specific mark. The “Rand> = Orig” column is the number of times a random SNP file had greater than or equal to the number of loci co-localizing with the particular mark. The “Random_Avg” column is the average of the 10,000 random generated SNP sets and the loci that overlap with the mark. The “pValue”is calculated by taking the number of random SNP sets that were greater than or equal to the input SNPs divided by n, in this case, 10,000. The table is sorted according to p-value at the r2>0.8 threshold, as reported in the body of the paper. The “location pruned pValue” is the reported p-value for the rerun of the analysis using the input data where SNPs were removed within one megabase of one another. (See Methods.) The last 4 columns are the reported p-values for the adjusted r2 thresholds. (XLSX) [file pone.0139360.s002.xlsx]

## Sheet: Sheet1
Cell	Tissue	Blood Cell Classification	Karyotype	ENCODE_Track	OrigLoci	Rand>=OrigLoci	RandAvg	pValue (r2>0.8)	locationPruned pValue	pValue (r2>0.2)	pValue (r2>0.4)	pValue (r2>0.6)	pValue (r2=1)
GM12878	blood	B-lymphoblastoid	normal	wgEncodeAwgDnaseUwdukeGm12878UniPk.narrowPeak	16	0	4.521	<0.0001	<0.0001	<0.0001	<0.0001	<0.0001	0.1324
GM19238	blood	B-lymphoblastoid	-	wgEncodeAwgDnaseDukeGm19238UniPk.narrowPeak	16	0	4.066	<0.0001	<0.0001	<0.0001	<0.0001	<0.0001	0.2956
GM19240	blood	B-lymphoblastoid	affected	wgEncodeAwgDnaseDukeGm19240UniPk.narrowPeak	13	0	4.6825	<0.0001	0.0003	0.0012	0.0058	0.0079	0.1378
Adult_CD4_Th0	blood	T-cell	normal	wgEncodeAwgDnaseDukeTh0UniPk.narrowPeak	15	0	5.0657	<0.0001	0.0001	<0.0001	<0.0001	<0.0001	0.0481
CD20+	blood	B-cell	normal	wgEncodeAwgDnaseUwCd20UniPk.narrowPeak	13	0	3.1644	<0.0001	<0.0001	<0.0001	<0.0001	<0.0001	0.0013
GM06990	blood	B-lymphoblastoid	-	wgEncodeAwgDnaseUwGm06990UniPk.narrowPeak	13	0	2.7063	<0.0001	<0.0001	0.0003	<0.0001	<0.0001	0.0001
GM12864	blood	B-lymphoblastoid	-	wgEncodeAwgDnaseUwGm12864UniPk.narrowPeak	15	0	3.7906	<0.0001	<0.0001	<0.0001	<0.0001	<0.0001	0.0828
GM12865	blood	B-lymphoblastoid	-	wgEncodeAwgDnaseUwGm12865UniPk.narrowPeak	16	0	3.8906	<0.0001	<0.0001	<0.0001	<0.0001	<0.0001	0.0033
GM19239	blood	B-lymphoblastoid	-	wgEncodeAwgDnaseDukeGm19239UniPk.narrowPeak	11	2	3.5611	0.0002	<0.0001	<0.0001	0.0003	0.0002	0.2388
HRE	epithelium	n/a	normal	wgEncodeAwgDnaseUwHreUniPk.narrowPeak	12	4	4.6192	0.0004	0.0017	0.0037	0.0035	0.0011	0.0335
GM18507	blood	B-lymphoblastoid	-	wgEncodeAwgDnaseDukeGm18507UniPk.narrowPeak	10	5	3.4146	0.0005	0.0024	<0.0001	0.0018	0.001	0.6004
Jurkat	blood	T-lymphoblastoid	cancer	wgEncodeAwgDnaseUwJurkatUniPk.narrowPeak	11	9	4.246	0.0009	0.0021	<0.0001	0.0001	<0.0001	0.023
GM12892	blood	B-lymphoblastoid	-	wgEncodeAwgDnaseDukeGm12892UniPk.narrowPeak	11	10	4.0804	0.001	0.0007	<0.0001	0.0035	0.0065	0.6807
Monocytes-CD14+_RO01746	monocytes	monocytes	normal	wgEncodeAwgDnaseUwMonocytescd14ro01746UniPk.narrowPeak	10	15	3.7611	0.0015	0.0055	0.0002	<0.0001	0.0001	0.6548
Th1	blood	T-cell	-	wgEncodeAwgDnaseUwdukeTh1UniPk.narrowPeak	14	16	6.7864	0.0016	0.0003	0.0001	0.0001	0.0098	0.146
Th2	blood	T-cell	-	wgEncodeAwgDnaseUwTh2UniPk.narrowPeak	8	26	2.7238	0.0026	0.0003	<0.0001	0.018	0.0097	0.5145
CLL	blood	T-cell lymphocyte	cancer	wgEncodeAwgDnaseDukeCllUniPk.narrowPeak	8	42	2.9196	0.0042	0.0036	0.0031	<0.0001	0.0006	0.1708
GM12891	blood	T-lymphoblastoid	-	wgEncodeAwgDnaseDukeGm12891UniPk.narrowPeak	9	65	3.8591	0.0065	0.0046	0.0986	0.0888	0.1643	0.0786
CD34+_Mobilized	blood	hematopoietic progenitor	-	wgEncodeAwgDnaseUwCd34mobilizedUniPk.narrowPeak	9	160	4.43	0.016	0.0126	0.0001	0.0001	0.0005	0.1061
HMVEC-LLy	blood vessel	n/a	normal	wgEncodeAwgDnaseUwHmvecllyUniPk.narrowPeak	8	242	3.9195	0.0242	0.0229	0.0012	0.0268	0.0045	0.286
AoSMC	blood vessel	n/a	normal	wgEncodeAwgDnaseDukeAosmcUniPk.narrowPeak	8	368	4.1836	0.0368	0.0318	0.147	0.1069	0.0114	0.3219
ProgFib	skin	n/a	-	wgEncodeAwgDnaseDukeProgfibUniPk.narrowPeak	9	379	5.0479	0.0379	0.0088	0.245	0.2685	0.1864	0.4187
HPAEC	blood vessel	n/a	normal	wgEncodeAwgDnaseUwHpaecUniPk.narrowPeak	7	399	3.4612	0.0399	0.0109	0.0539	0.0535	0.0054	0.6163
PrEC	prostate	n/a	normal	wgEncodeAwgDnaseUwPrecUniPk.narrowPeak	8	430	4.3513	0.043	0.0403	0.0641	0.0292	0.0037	0.1107
LNCaP	prostate	n/a	cancer	wgEncodeAwgDnaseUwdukeLncapUniPk.narrowPeak	11	438	6.7586	0.0438	0.0679	0.0304	0.1107	0.0149	0.6027
HTR8svn	blastula	n/a	normal	wgEncodeAwgDnaseDukeHtr8svnUniPk.narrowPeak	7	457	3.5136	0.0457	0.0122	0.0165	0.3736	0.2395	0.2335
NHEK	skin	n/a	normal	wgEncodeAwgDnaseUwdukeNhekUniPk.narrowPeak	9	503	5.2339	0.0503	0.0374	0.0084	0.0978	0.0235	0.0529
Urothelia	urothelium	n/a	normal	wgEncodeAwgDnaseDukeUrotheliaut189UniPk.narrowPeak	8	573	4.5203	0.0573	0.0156	0.2635	0.2656	0.3364	0.3549
HMVEC-dNeo	blood vessel	n/a	normal	wgEncodeAwgDnaseUwHmvecdneoUniPk.narrowPeak	7	641	3.8388	0.0641	0.0179	0.0039	0.0458	0.0817	0.0776
HUVEC	blood vessel	n/a	normal	wgEncodeAwgDnaseUwdukeHuvecUniPk.narrowPeak	8	697	4.6863	0.0697	0.0581	0.0294	0.0925	0.1277	0.3833
HA-h	brain hippocampus	n/a	normal	wgEncodeAwgDnaseUwHahUniPk.narrowPeak	8	734	4.7287	0.0734	0.0683	0.0765	0.3879	0.158	0.7415
T-47D	breast	n/a	cancer	wgEncodeAwgDnaseDukeT47dUniPk.narrowPeak	7	768	3.9421	0.0768	0.0718	0.2378	0.2107	0.0414	0.6648
BJ	skin	n/a	normal	wgEncodeAwgDnaseUwBjUniPk.narrowPeak	7	774	3.9676	0.0774	0.0799	0.0458	0.0351	0.0198	0.2942
HeLa-S3	cervix	n/a	cancer	wgEncodeAwgDnaseUwdukeHelas3UniPk.narrowPeak	8	796	4.8053	0.0796	0.0663	0.263	0.0208	0.008	0.0403
WI-38	embryonic lung	n/a	normal	wgEncodeAwgDnaseUwWi38tamoxifentamoxifenUniPk.narrowPeak	8	868	4.8793	0.0868	0.0723	0.0234	0.0499	0.012	0.7762
HCT-116	colon	n/a	cancer	wgEncodeAwgDnaseUwHct116UniPk.narrowPeak	6	932	3.3267	0.0932	0.0359	0.1861	0.1919	0.3529	0.2055
HL-60	blood	promyelocytic leukemia cells	cancer	wgEncodeAwgDnaseUwHl60UniPk.narrowPeak	7	1072	4.2696	0.1072	0.0981	0.0003	0.0102	0.0618	1
RPTEC	epithelium	n/a	normal	wgEncodeAwgDnaseUwRptecUniPk.narrowPeak	7	1075	4.2601	0.1075	0.2474	0.0208	0.125	0.0327	0.3263
Caco-2	colon	n/a	cancer	wgEncodeAwgDnaseUwCaco2UniPk.narrowPeak	6	1101	3.4641	0.1101	0.1201	0.6838	0.4679	0.3748	0.2218
H9ES	embryonic stem cell	n/a	-	wgEncodeAwgDnaseDukeH9esUniPk.narrowPeak	7	1102	4.2561	0.1102	0.0379	0.2073	0.3524	0.1631	0.0913
HMVEC-dBl-Neo	blood vessel	n/a	normal	wgEncodeAwgDnaseUwHmvecdblneoUniPk.narrowPeak	7	1102	4.2971	0.1102	0.1075	0.0104	0.047	0.0744	0.3359
HSMMtube	muscle	n/a	normal	wgEncodeAwgDnaseUwdukeHsmmtubeUniPk.narrowPeak	10	1144	6.9029	0.1144	0.1612	0.1079	0.1426	0.0499	0.8815
HEEpiC	epithelium	n/a	normal	wgEncodeAwgDnaseUwHeepicUniPk.narrowPeak	8	1153	5.1812	0.1153	0.1041	0.3294	0.2087	0.0582	0.1755
HRPEpiC	epithelium	n/a	normal	wgEncodeAwgDnaseUwHrpepicUniPk.narrowPeak	8	1176	5.1665	0.1176	0.1095	0.0334	0.0289	0.0099	0.43
A549	epithelium	n/a	cancer	wgEncodeAwgDnaseUwdukeA549UniPk.narrowPeak	7	1254	4.4241	0.1254	0.1172	0.041	0.0646	0.0357	0.7158
HMF	mammary	n/a	-	wgEncodeAwgDnaseUwHmfUniPk.narrowPeak	7	1356	4.5156	0.1356	0.0528	0.0687	0.0829	0.1044	0.7288
NH-A	brain	n/a	normal	wgEncodeAwgDnaseUwNhaUniPk.narrowPeak	7	1404	4.53	0.1404	0.1418	0.0401	0.0481	0.0541	1
HMEC	breast	n/a	normal	wgEncodeAwgDnaseUwdukeHmecUniPk.narrowPeak	10	1449	7.1997	0.1449	0.2022	0.0071	0.0885	0.1286	0.1587
Huh-7.5	liver	n/a	cancer	wgEncodeAwgDnaseDukeHuh75UniPk.narrowPeak	7	1499	4.5945	0.1499	0.0502	0.6031	0.2578	0.3564	1
HPIEpC	placenta	n/a	normal	wgEncodeAwgDnaseUwHrcepicUniPk.narrowPeak	7	1596	4.6784	0.1596	0.1573	0.001	0.058	0.0084	0.3744
Fibrobl	skin	n/a	normal	wgEncodeAwgDnaseDukeFibroblUniPk.narrowPeak	11	1615	8.2515	0.1615	0.3414	0.0223	0.0093	0.0723	1
Ishikawa	uterus	n/a	-	wgEncodeAwgDnaseDukeIshikawaestradiolUniPk.narrowPeak	6	1652	3.8188	0.1652	0.0705	0.0948	0.0241	0.0129	1
HSMM	muscle	n/a	normal	wgEncodeAwgDnaseUwdukeHsmmUniPk.narrowPeak	9	1722	6.5322	0.1722	0.129	0.3018	0.162	0.1435	0.5827
AG09309	skin	n/a	-	wgEncodeAwgDnaseUwAg09309UniPk.narrowPeak	7	1774	4.7821	0.1774	0.1628	0.1042	0.0623	0.0314	0.3983
Urothelia	urothelium	n/a	normal	wgEncodeAwgDnaseDukeUrotheliaUniPk.narrowPeak	6	1803	3.9366	0.1803	0.0721	0.458	0.134	0.2013	0.2782
HPF	lung	n/a	normal	wgEncodeAwgDnaseUwHpfUniPk.narrowPeak	6	1837	3.9532	0.1837	0.0769	0.1006	0.0749	0.022	1
K562	blood	myelogenous leukemia cells	cancer	wgEncodeAwgDnaseUwdukeK562UniPk.narrowPeak	7	1900	4.8986	0.19	0.1673	0.054	0.0881	0.009	0.776
SAEC	epithelium	n/a	normal	wgEncodeAwgDnaseUwSaecUniPk.narrowPeak	7	1946	4.9392	0.1946	0.1921	0.2741	0.2742	0.0172	0.1463
HAEpiC	epithelium	n/a	normal	wgEncodeAwgDnaseUwHaepicUniPk.narrowPeak	7	1974	4.9174	0.1974	0.0787	0.0088	0.0125	0.0373	0.4072
MCF-7	breast	n/a	cancer	wgEncodeAwgDnaseUwdukeMcf7UniPk.narrowPeak	7	2004	4.9388	0.2004	0.1908	0.5111	0.7099	0.3085	1
HCPEpiC	epithelium	n/a	normal	wgEncodeAwgDnaseUwHcpepicUniPk.narrowPeak	7	2053	4.9941	0.2053	0.0838	0.0127	0.2765	0.0988	0.1662
HFF-Myc	foreskin	n/a	normal	wgEncodeAwgDnaseUwHffmycUniPk.narrowPeak	7	2091	5.0037	0.2091	0.196	0.0937	0.1666	0.0956	1
iPS	induced pluripotent stem cell	n/a	-	wgEncodeAwgDnaseDukeIpsUniPk.narrowPeak	7	2136	5.0113	0.2136	0.0794	0.2946	0.2163	0.4315	0.1371
PanIsletD	pancreas	n/a	-	wgEncodeAwgDnaseDukePanisletdUniPk.narrowPeak	7	2163	5.0524	0.2163	0.0846	0.3025	0.4343	0.1994	0.4152
H1-hESC	embryonic stem cell	n/a	normal	wgEncodeAwgDnaseUwdukeH1hescUniPk.narrowPeak	8	2191	5.9703	0.2191	0.1888	0.0999	0.0802	0.0127	0.8159
Hepatocytes	liver	n/a	normal	wgEncodeAwgDnaseDukeHepatocytesUniPk.narrowPeak	6	2218	4.1906	0.2218	0.2214	0.0175	0.1297	0.3752	1
HMVEC-dBl-Ad	blood vessel	n/a	normal	wgEncodeAwgDnaseUwHmvecdbladUniPk.narrowPeak	6	2255	4.2143	0.2255	0.2317	0.0035	0.0425	0.0676	0.7045
Gliobla	brain	n/a	cancer	wgEncodeAwgDnaseDukeGlioblaUniPk.narrowPeak	6	2405	4.2913	0.2405	0.1074	0.0734	0.1806	0.1505	1
HIPEpiC	epithelium	n/a	normal	wgEncodeAwgDnaseUwHipepicUniPk.narrowPeak	7	2410	5.2268	0.241	0.2251	0.0013	0.0094	0.0029	0.4591
SK-N-MC	brain	n/a	cancer	wgEncodeAwgDnaseUwSknmcUniPk.narrowPeak	5	2674	3.5553	0.2674	0.5724	0.1012	0.1766	0.6425	0.6198
HSMM_emb	muscle	n/a	-	wgEncodeAwgDnaseDukeHsmmembUniPk.narrowPeak	5	2765	3.5835	0.2765	0.1312	0.0966	0.7269	0.6149	1
HMVEC-dLy-Ad	blood vessel	n/a	normal	wgEncodeAwgDnaseUwHmvecdlyadUniPk.narrowPeak	5	2765	3.5694	0.2765	0.1307	0.1246	0.3834	0.2492	0.6157
NHDF-neo	skin	n/a	normal	wgEncodeAwgDnaseUwNhdfneoUniPk.narrowPeak	6	2776	4.4644	0.2776	0.1292	0.1128	0.4048	0.2031	0.7157
HRGEC	kidney	n/a	normal	wgEncodeAwgDnaseUwHrgecUniPk.narrowPeak	5	2945	3.6787	0.2945	0.1515	0.0407	0.081	0.2845	0.2674
HFF	foreskin	n/a	normal	wgEncodeAwgDnaseUwHffUniPk.narrowPeak	6	3270	4.7305	0.327	0.3175	0.2477	0.0244	0.0109	0.7498
HPDE6-E6E7	pancreatic duct	n/a	normal	wgEncodeAwgDnaseDukeHpde6e6e7UniPk.narrowPeak	5	3278	3.8144	0.3278	0.3594	0.3442	0.0962	0.176	0.6577
HCM	heart	n/a	normal	wgEncodeAwgDnaseUwHcmUniPk.narrowPeak	6	3339	4.7802	0.3339	0.1546	0.3101	0.6566	0.2707	0.3847
HBMEC	blood vessel	n/a	normal	wgEncodeAwgDnaseUwHbmecUniPk.narrowPeak	6	3377	4.7843	0.3377	0.3525	0.1221	0.2413	0.0812	0.3947
NHLF	lung	n/a	normal	wgEncodeAwgDnaseUwNhlfUniPk.narrowPeak	6	3393	4.7947	0.3393	0.3468	0.0606	0.2387	0.4395	0.7542
HepG2	liver	n/a	cancer	wgEncodeAwgDnaseUwdukeHepg2UniPk.narrowPeak	6	3588	4.9166	0.3588	0.1784	0.588	0.5067	0.4412	1
HConF	eye	n/a	-	wgEncodeAwgDnaseUwHconfUniPk.narrowPeak	5	3626	3.9757	0.3626	0.3951	0.1023	0.1432	0.0511	1
NB4	blood	promyelocytic leukemia cells	cancer	wgEncodeAwgDnaseUwNb4UniPk.narrowPeak	5	3657	3.9842	0.3657	0.2017	0.0005	0.0034	0.106	0.2836
HMVEC-dLy-Neo	blood vessel	n/a	normal	wgEncodeAwgDnaseUwHmvecdlyneoUniPk.narrowPeak	5	3686	4.0125	0.3686	0.196	0.0331	0.2316	0.2077	1
Huh-7	liver	n/a	cancer	wgEncodeAwgDnaseDukeHuh7UniPk.narrowPeak	5	3765	4.0479	0.3765	0.1965	0.8142	0.554	0.3777	1
RWPE1	prostate	n/a	normal	wgEncodeAwgDnaseDukeRwpe1UniPk.narrowPeak	5	3956	4.1185	0.3956	0.2145	0.3407	0.2709	0.4022	0.6805
WI-38	embryonic lung	n/a	normal	wgEncodeAwgDnaseUwWi38UniPk.narrowPeak	5	4136	4.1762	0.4136	0.2295	0.07	0.2846	0.1466	1
HeLa-S3	cervix	n/a	cancer	wgEncodeAwgDnaseDukeHelas3ifna4hUniPk.narrowPeak	4	4175	3.2753	0.4175	0.2522	0.6971	0.7718	0.5179	0.5851
PANC-1	pancreas	n/a	cancer	wgEncodeAwgDnaseUwPanc1UniPk.narrowPeak	4	4257	3.2881	0.4257	0.251	0.133	0.4412	0.3227	1
Myometr	myometrium	n/a	normal	wgEncodeAwgDnaseDukeMyometrUniPk.narrowPeak	5	4268	4.2808	0.4268	0.2482	0.0094	0.2171	0.4741	0.7081
NHDF-Ad	skin	n/a	normal	wgEncodeAwgDnaseUwNhdfadUniPk.narrowPeak	6	4270	5.2308	0.427	0.2332	0.1073	0.1201	0.0581	0.4337
AG10803	skin	n/a	-	wgEncodeAwgDnaseUwAg10803UniPk.narrowPeak	5	4285	4.2694	0.4285	0.4555	0.1562	0.2072	0.0768	1
AoAF	blood vessel	n/a	normal	wgEncodeAwgDnaseUwAoafUniPk.narrowPeak	5	4401	4.3201	0.4401	0.2478	0.1684	0.3572	0.0844	0.7163
Medullo	brain	n/a	cancer	wgEncodeAwgDnaseDukeMedulloUniPk.narrowPeak	6	4403	5.2745	0.4403	0.2401	0.4049	0.7423	0.7021	1
HMVEC-LBl	blood vessel	n/a	normal	wgEncodeAwgDnaseUwHmveclblUniPk.narrowPeak	5	4488	4.3529	0.4488	0.4707	0.0289	0.1991	0.0346	0.7179
Melano	skin	n/a	normal	wgEncodeAwgDnaseDukeMelanoUniPk.narrowPeak	7	4584	6.3788	0.4584	0.4233	0.3807	0.0399	0.518	0.5502
HAc	cerebellar	n/a	normal	wgEncodeAwgDnaseUwHacUniPk.narrowPeak	5	4606	4.4126	0.4606	0.2815	0.1452	0.425	0.3516	1
HMVEC-dAd	blood vessel	n/a	normal	wgEncodeAwgDnaseUwHmvecdadUniPk.narrowPeak	4	4728	3.4713	0.4728	0.2933	0.1937	0.6736	0.3939	1
SK-N-SH_RA	brain	n/a	cancer	wgEncodeAwgDnaseUwSknshraUniPk.narrowPeak	3	4888	2.5811	0.4888	0.3244	0.7001	0.8554	0.6958	1
HPAF	blood vessel	n/a	normal	wgEncodeAwgDnaseUwHpafUniPk.narrowPeak	5	5189	4.6668	0.5189	0.3146	0.0067	0.1026	0.1356	1
AG09319	gingival	n/a	normal	wgEncodeAwgDnaseUwAg09319UniPk.narrowPeak	4	5274	3.7063	0.5274	0.3358	0.0492	0.6174	0.2983	1
Osteobl	bone	n/a	normal	wgEncodeAwgDnaseDukeOsteoblUniPk.narrowPeak	8	5292	7.7447	0.5292	0.4426	0.0283	0.3392	0.1735	1
8988T	liver	n/a	cancer	wgEncodeAwgDnaseDuke8988tUniPk.narrowPeak	5	5346	4.7396	0.5346	0.3156	0.8171	0.6859	0.6991	1
HGF	gingiva	n/a	normal	wgEncodeAwgDnaseUwHgfUniPk.narrowPeak	4	5367	3.7331	0.5367	0.3514	0.4484	0.4725	0.1766	1
CMK	blood	megakaryocytic leukemia cells	cancer	wgEncodeAwgDnaseUwCmkUniPk.narrowPeak	4	5479	3.7863	0.5479	0.3336	0.5367	0.5858	0.4631	1
WERI-Rb-1	eye	n/a	cancer	wgEncodeAwgDnaseUwWerirb1UniPk.narrowPeak	5	5485	4.8081	0.5485	0.3439	0.5347	0.6895	0.8968	0.7342
SKMC	muscle	n/a	normal	wgEncodeAwgDnaseUwSkmcUniPk.narrowPeak	5	5514	4.8092	0.5514	0.3517	0.2128	0.2432	0.164	1
AG04450	lung	n/a	normal	wgEncodeAwgDnaseUwAg04450UniPk.narrowPeak	4	5555	3.8283	0.5555	0.3667	0.136	0.3415	0.1927	1
FibroP	skin	n/a	normal	wgEncodeAwgDnaseDukeFibropUniPk.narrowPeak	6	5658	5.9075	0.5658	0.5432	0.0116	0.2781	0.1353	1
LNCaP	prostate	n/a	cancer	wgEncodeAwgDnaseDukeLncapandrogenUniPk.narrowPeak	4	5890	3.9884	0.589	0.6424	0.2442	0.1185	0.2018	0.6686
MCF-7	breast	n/a	cancer	wgEncodeAwgDnaseDukeMcf7hypoxiaUniPk.narrowPeak	4	6019	4.0272	0.6019	0.3992	0.693	0.9147	0.7218	1
pHTE	epithelium	n/a	-	wgEncodeAwgDnaseDukePhteUniPk.narrowPeak	6	6192	6.1997	0.6192	0.5946	0.2189	0.5931	0.7596	0.8536
HVMF	connective	n/a	normal	wgEncodeAwgDnaseUwHvmfUniPk.narrowPeak	4	6275	4.1624	0.6275	0.4394	0.3223	0.6158	0.4481	1
HPdLF	epithelium	n/a	normal	wgEncodeAwgDnaseUwHpdlfUniPk.narrowPeak	4	6418	4.2177	0.6418	0.4546	0.2013	0.3057	0.2765	0.7065
Stellate	liver	n/a	normal	wgEncodeAwgDnaseDukeStellateUniPk.narrowPeak	4	6508	4.2528	0.6508	0.4373	0.1172	0.6036	0.6053	0.7006
BE2_C	brain	n/a	cancer	wgEncodeAwgDnaseUwBe2cUniPk.narrowPeak	4	6621	4.3431	0.6621	0.4906	0.9538	0.8166	0.6603	0.7115
HCF	heart	n/a	normal	wgEncodeAwgDnaseUwHcfUniPk.narrowPeak	4	6689	4.3449	0.6689	0.4697	0.0235	0.6723	0.4866	1
HCFaa	heart	n/a	normal	wgEncodeAwgDnaseUwHcfaaUniPk.narrowPeak	4	6947	4.4782	0.6947	0.5135	0.1692	0.146	0.1061	1
PanIslets	pancreas	n/a	normal	wgEncodeAwgDnaseDukePanisletsUniPk.narrowPeak	4	6969	4.5415	0.6969	0.5016	0.1235	0.3821	0.5021	1
NT2-D1	testis	n/a	cancer	wgEncodeAwgDnaseUwNt2d1UniPk.narrowPeak	4	7369	4.7388	0.7369	0.5659	0.4504	0.5654	0.0805	0.719
H7-hESC	blood	embryonic stem cells	-	wgEncodeAwgDnaseUwH7hescUniPk.narrowPeak	5	7739	6.0974	0.7739	0.5963	0.5275	0.6984	0.6401	0.8219
Ishikawa	uterus	n/a	-	wgEncodeAwgDnaseDukeIshikawatamoxifenUniPk.narrowPeak	3	7756	3.8754	0.7756	0.6264	0.5801	0.3715	0.1989	1
HNPCEpiC	epithelium	n/a	normal	wgEncodeAwgDnaseUwHnpcepicUniPk.narrowPeak	4	7806	4.9796	0.7806	0.8161	0.0176	0.1798	0.0461	1
AG04449	skin	n/a	normal	wgEncodeAwgDnaseUwAg04449UniPk.narrowPeak	3	8195	4.1223	0.8195	0.6745	0.0277	0.2948	0.141	1
Chorion	fetal membrane	n/a	-	wgEncodeAwgDnaseDukeChorionUniPk.narrowPeak	3	8658	4.4445	0.8658	0.7182	0.3448	0.1866	0.7997	1
HA-sp	spinal cord	n/a	normal	wgEncodeAwgDnaseUwHaspUniPk.narrowPeak	2	9560	4.3911	0.956	0.9066	0.1941	0.8459	0.9284	1
