# Supplementary material for: Tissue-Specific Enrichment of Lymphoma Risk Loci in Regulatory Elements
Source: PLoS One. 2015 Sep 30;10(9):e0139360. doi: 10.1371/journal.pone.0139360 (PMC4589387; doi:10.1371/journal.pone.0139360)
Supplement: S3 Table — Sorted according to p-value for r2>0.8. (XLSX) [file pone.0139360.s003.xlsx]

## Sheet: Sheet1
Cell Line	Roadmap Dnase Track	pValue (r2>0.2)	pValue (r2>0.4)	pValue (r2>0.6)	pValue (r2>0.8)	pValue (r2=1)
GM12878 Lymphoblastoid Cells	E116-DNase.macs2.narrowPeak.gz	<0.0001	<0.0001	<0.0001	<0.0001	0.001
Primary B cells from peripheral blood	E032-DNase.macs2.narrowPeak.gz	<0.0001	<0.0001	<0.0001	<0.0001	0.0026
Primary T cells from cord blood	E033-DNase.macs2.narrowPeak.gz	<0.0001	0.0002	<0.0001	<0.0001	0.0028
Primary Natural Killer cells from peripheral blood	E046-DNase.macs2.narrowPeak.gz	<0.0001	0.0001	0.0003	<0.0001	0.3938
Fetal Thymus	E093-DNase.macs2.narrowPeak.gz	<0.0001	0.0003	0.0001	0.0012	0.0026
Primary T cells from peripheral blood	E034-DNase.macs2.narrowPeak.gz	<0.0001	0.0003	<0.0001	0.0028	0.1049
Primary hematopoietic stem cells G-CSF-mobilized Male	E051-DNase.macs2.narrowPeak.gz	0.0009	0.0007	0.0062	0.0036	0.3526
Monocytes-CD14+ RO01746 Primary Cells	E124-DNase.macs2.narrowPeak.gz	0.0003	0.0001	0.0002	0.0054	0.4263
Small Intestine	E109-DNase.macs2.narrowPeak.gz	0.009	0.0415	0.0182	0.0294	0.7567
Placenta	E091-DNase.macs2.narrowPeak.gz	0.0019	0.005	0.0007	0.0308	0.434
Pancreas	E098-DNase.macs2.narrowPeak.gz	0.0783	0.0881	0.0794	0.0483	0.6911
Primary hematopoietic stem cells G-CSF-mobilized Female	E050-DNase.macs2.narrowPeak.gz	0.0006	0.0012	0.0032	0.068	0.7277
Primary monocytes from peripheral blood	E029-DNase.macs2.narrowPeak.gz	0.0004	0.0056	0.0289	0.0696	0.8566
HeLa-S3 Cervical Carcinoma Cell Line	E117-DNase.macs2.narrowPeak.gz	0.1306	0.0229	0.0039	0.0801	0.0448
Fetal Muscle Leg	E090-DNase.macs2.narrowPeak.gz	0.0024	0.0835	0.0543	0.0966	0.2576
H1 BMP4 Derived Trophoblast Cultured Cells	E005-DNase.macs2.narrowPeak.gz	0.0208	0.1873	0.0903	0.1259	0.8706
Breast variant Human Mammary Epithelial Cells (vHMEC)	E028-DNase.macs2.narrowPeak.gz	0.123	0.1436	0.0631	0.1378	0.1412
Foreskin Melanocyte Primary Cells skin01	E059-DNase.macs2.narrowPeak.gz	0.0368	0.0226	0.0048	0.1419	0.2217
H1 Derived Neuronal Progenitor Cultured Cells	E007-DNase.macs2.narrowPeak.gz	0.1882	0.0171	0.0288	0.1465	0.7114
Fetal Lung	E088-DNase.macs2.narrowPeak.gz	0.0073	0.0177	0.0213	0.1503	0.1414
Fetal Kidney	E086-DNase.macs2.narrowPeak.gz	0.0682	0.0639	0.0864	0.1565	0.2986
NH-A Astrocytes Primary Cells	E125-DNase.macs2.narrowPeak.gz	0.0147	0.0238	0.0126	0.1579	0.5384
NHEK-Epidermal Keratinocyte Primary Cells	E127-DNase.macs2.narrowPeak.gz	0.1262	0.2609	0.1494	0.1887	0.2811
Psoas Muscle	E100-DNase.macs2.narrowPeak.gz	0.0753	0.203	0.0309	0.2024	0.8147
Fetal Muscle Trunk	E089-DNase.macs2.narrowPeak.gz	0.0349	0.1842	0.2392	0.2362	0.6308
iPS DF 19.11 Cells	E022-DNase.macs2.narrowPeak.gz	0.0035	0.2666	0.0971	0.2589	0.5801
H1 Derived Mesenchymal Stem Cells	E006-DNase.macs2.narrowPeak.gz	0.0459	0.0351	0.01	0.2755	0.5806
IMR90 fetal lung fibroblasts Cell Line	E017-DNase.macs2.narrowPeak.gz	0.3184	0.2407	0.2315	0.2954	0.4465
HUVEC Umbilical Vein Endothelial Primary Cells	E122-DNase.macs2.narrowPeak.gz	0.0071	0.5489	0.3118	0.3089	0.6747
Fetal Stomach	E092-DNase.macs2.narrowPeak.gz	0.0098	0.0411	0.0124	0.3222	0.5149
Foreskin Melanocyte Primary Cells skin03	E080-DNase.macs2.narrowPeak.gz	0.0234	0.0028	0.0044	0.326	0.4848
HSMM Skeletal Muscle Myoblasts Cells	E120-DNase.macs2.narrowPeak.gz	0.0524	0.0695	0.0211	0.3406	0.5834
K562 Leukemia Cells	E123-DNase.macs2.narrowPeak.gz	0.1205	0.1537	0.1342	0.3608	0.8542
HMEC Mammary Epithelial Primary Cells	E119-DNase.macs2.narrowPeak.gz	0.1948	0.4963	0.3424	0.3744	0.2815
H1 Cells	E003-DNase.macs2.narrowPeak.gz	0.1471	0.4781	0.2707	0.4654	0.4243
Foreskin Keratinocyte Primary Cells skin02	E057-DNase.macs2.narrowPeak.gz	0.1203	0.077	0.0527	0.4683	0.4402
Fetal Intestine Small	E085-DNase.macs2.narrowPeak.gz	0.0088	0.0016	0.0029	0.4729	0.5562
A549 EtOH 0.02pct Lung Carcinoma Cell Line	E114-DNase.macs2.narrowPeak.gz	0.0247	0.0813	0.0433	0.4807	0.9106
Foreskin Fibroblast Primary Cells skin02	E056-DNase.macs2.narrowPeak.gz	0.0082	0.0207	0.0392	0.4883	0.6107
HepG2 Hepatocellular Carcinoma Cell Line	E118-DNase.macs2.narrowPeak.gz	0.1351	0.365	0.3161	0.501	0.7082
HSMM cell derived Skeletal Muscle Myotubes Cells	E121-DNase.macs2.narrowPeak.gz	0.0544	0.0791	0.1261	0.5079	0.2687
Fetal Intestine Large	E084-DNase.macs2.narrowPeak.gz	0.2424	0.108	0.059	0.5268	0.4218
Gastric	E094-DNase.macs2.narrowPeak.gz	0.3695	0.6318	0.6151	0.5705	1
Ovary	E097-DNase.macs2.narrowPeak.gz	0.0406	0.1321	0.0816	0.5895	0.4866
H9 Cells	E008-DNase.macs2.narrowPeak.gz	0.0586	0.9292	0.7299	0.6549	0.4637
H1 BMP4 Derived Mesendoderm Cultured Cells	E004-DNase.macs2.narrowPeak.gz	0.0628	0.2068	0.1313	0.671	0.7968
Foreskin Fibroblast Primary Cells skin01	E055-DNase.macs2.narrowPeak.gz	0.1314	0.319	0.1142	0.6914	0.6442
NHDF-Ad Adult Dermal Fibroblast Primary Cells	E126-DNase.macs2.narrowPeak.gz	0.0512	0.3773	0.2167	0.6951	0.832
NHLF Lung Fibroblast Primary Cells	E128-DNase.macs2.narrowPeak.gz	0.0004	0.0143	0.2287	0.7448	0.5233
Fetal Heart	E083-DNase.macs2.narrowPeak.gz	0.0301	0.0547	0.0407	0.7673	0.891
iPS DF 6.9 Cells	E021-DNase.macs2.narrowPeak.gz	0.076	0.554	0.1821	0.8628	0.827
Fetal Brain Female	E082-DNase.macs2.narrowPeak.gz	0.7674	0.9466	0.8319	0.9502	1
Fetal Brain Male	E081-DNase.macs2.narrowPeak.gz	0.913	0.9951	0.9911	0.9861	0.9418
