# Supplementary material for: Tissue-Specific Enrichment of Lymphoma Risk Loci in Regulatory Elements
Source: PLoS One. 2015 Sep 30;10(9):e0139360. doi: 10.1371/journal.pone.0139360 (PMC4589387; doi:10.1371/journal.pone.0139360)
Supplement: S4 Table — We ran the UES pipeline for each of the segmentation tracks, both ChromHMM and Segway, for GM12878. These data are calculated and represented in the same way as S2 Table. (XLSX) [file pone.0139360.s004.xlsx]

## Sheet: Sheet1
	ENCODE_Track	OrigLoci	Rand>=OrigLoci	RandAvg	pValue (r2>0.8)	pValue (r2>0.2)	pValue (r2>0.4)	pValue (r2>0.6)	pValue (r2=1)
ChromHMM
	wgEncodeBroadHmmGm12878HMM-4_Strong_Enhancer.bed	11	0	2.6593	<0.0001	<0.0001	0.0004	0.0003	0.0005
	wgEncodeBroadHmmGm12878HMM-4-7_Enhancers.bed	23	0	9.087	<0.0001	<0.0001	0.0002	0.0004	0.0011
	wgEncodeBroadHmmGm12878HMM-6-7_Weak_Enhancer.bed	17	0	7.7791	<0.0001	0.0002	0.0003	0.0013	0.2969
	wgEncodeBroadHmmGm12878HMM-7_Weak_Enhancer.bed	15	0	6.051	<0.0001	<0.0001	<0.0001	<0.0001	0.1112
	wgEncodeBroadHmmGm12878HMM-4-5_Strong_Enchancer.bed	12	2	4.0411	0.0002	<0.0001	<0.0001	<0.0001	<0.0001
	wgEncodeBroadHmmGm12878HMM.APSE.narrowPeak	14	2	5.6771	0.0002	<0.0001	0.0001	<0.0001	0.0002
	wgEncodeBroadHmmGm12878HMM-2_Weak_Promoter.bed	9	5	3.1866	0.0005	<0.0001	0.0026	0.0001	0.057
	wgEncodeBroadHmmGm12878HMM-6_Weak_Enhancer.bed	10	20	4.0949	0.002	0.0001	<0.0001	0.0003	0.0389
	wgEncodeBroadHmmGm12878HMM-11_Weak_Txn.bed	18	34	10.2319	0.0034	0.4085	0.4009	0.3171	0.0365
	wgEncodeBroadHmmGm12878HMM-5_Strong_Enhancer.bed	7	102	2.6873	0.0102	0.005	0.0063	0.0062	0.0433
	wgEncodeBroadHmmGm12878HMM-10_Txn_Elongation.bed	8	1662	5.6127	0.1662	<0.0001	<0.0001	<0.0001	0.1079
	wgEncodeBroadHmmGm12878HMM-9_Txn_Transition.bed	4	1849	2.3141	0.1849	<0.0001	0.0022	0.013	0.1667
	wgEncodeBroadHmmGm12878HMM-1_Active_Promoter.bed	4	3845	3.1341	0.3845	<0.0001	0.0009	0.0061	0.2795
	wgEncodeBroadHmmGm12878HMM-12_Repressed.bed	6	4424	5.3371	0.4424	0.9967	1	1	0.2035
	wgEncodeBroadHmmGm12878HMM-3_Poised_Promoter.bed	1	4632	0.6186	0.4632	0.3554	0.5256	0.3041	1
	wgEncodeBroadHmmGm12878HMM-8_Insulator.bed	3	4818	2.5635	0.4818	0.631	0.9508	0.881	1
	wgEncodeBroadHmmGm12878HMM-13_Heterochrom-lo.bed	17	10000	28.7431	1	0.4327	0.8651	1	1
	wgEncodeBroadHmmGm12878HMM-14_Repetitive-CNV.bed	0	10000	0.4004	1	0.4222	0.7463	1	1
	wgEncodeBroadHmmGm12878HMM-14-15_Repetitive-CNV.bed	0	10000	0.5791	1	0.7547	1	1	1
	wgEncodeBroadHmmGm12878HMM-15_Repetitive-CNV.bed	0	10000	0.2312	1	0.0015	0.0031	0.0351	1
	wgEncodeBroadHmmGm12878HMM-states12-15.bed	21	10000	29.8544	1	0.9931	0.9992	0.9999	1
Segway
	segway_gm12878.ActivePromoterStrongEnhancer.bed	20	0	7.1181	<0.0001	<0.0001	<0.0001	<0.0001	0.0001
	segway_gm12878-StrongEnhancer.bed	17	0	5.5632	<0.0001	<0.0001	<0.0001	<0.0001	0.0004
	segway_gm12878-WeakEnhancer.bed	13	31	6.5206	0.0031	<0.0001	0.0007	<0.0001	0.6178
	segway_gm12878-TranscriptionAssociated.bed	18	201	12.2778	0.0201
	segway_gm12878-ActivePromoter.bed	5	419	2.0627	0.0419	<0.0001	0.0014	0.0101	0.1026
	segway_gm12878-PromoterFlanking.bed	6	2803	4.5202	0.2803	0.045	0.1341	0.0458	0.0657
	segway_gm12878-Insulator.bed	4	5190	3.6909	0.519	0.3105	0.9655	0.6889	0.6067
	segway_gm12878-LowActivity.bed	25	8660	26.9396	0.866
	segway_gm12878-HeterochromatinRepetiveCNV.bed	7	9996	14.3001	0.9996
	segway_gm12878-PolycombRepressed.bed	16	9999	25.2227	0.9999
