# Supplementary material for: Tissue-Specific Enrichment of Lymphoma Risk Loci in Regulatory Elements
Source: PLoS One. 2015 Sep 30;10(9):e0139360. doi: 10.1371/journal.pone.0139360 (PMC4589387; doi:10.1371/journal.pone.0139360)
Supplement: S5 Table — The UES pipeline was run to calculate the enrichment of the lymphoma risk SNPs with with transcription factor binding data in GM12878. The “Gm12878 ChipSeq” Union track was created by merging all of the ChipSeq tracks for GM12878. That track was subsequently merged with the DNase hypersensitivity track of GM12878 to create the “Gm12878 DNase & Gm12878 ChipSeq Union”. The “All LCL Union” track was constructed in a similar manner by merging all of the DNase hypersensitivity tracks for the 10 LCLs in the ENCODE database. The “All LCL Union & Gm12878 ChipSeq Union” track was created by merging both of those union tracks. These data are calculated and represented in the same way as S2 Table. This table also reports the p-values for the analysis of the individual transcription factor data for GM12878. The column descriptions are the same as in S2 Table. (XLSX) [file pone.0139360.s005.xlsx]

## Sheet: Sheet1
	ENCODE_Track	OrigLoci	Rand>=OrigLoci	RandAvg	pValue
Union TF Tracks
	gm12878tfUnion.bed	19	0	8.7062	<0.0001
	gm12878dnase-gm12878tfUnion.intersect.bed	14	0	3.4305	<0.0001
	lclDnaseUnion-gm12878tfUnion.intersect.bed	17	0	5.5475	<0.0001
	lclDnaseUnion.bed	22	0	10.0919	<0.0001
Individual TF Tracks
	wgEncodeHaibTfbsGm12878Nficsc81335V0422111AlnRep0.bam_VS_wgEncodeHaibTfbsGm12878ControlV0422111AlnRep0.bam.narrowPeak	9	0	2.1777	<0.0001
	wgEncodeHaibTfbsGm12878Runx3sc101553V0422111AlnRep0.bam_VS_wgEncodeHaibTfbsGm12878ControlV0422111AlnRep0.bam.narrowPeak	11	0	3.3981	<0.0001
	wgEncodeSydhTfbsGm12878NfkbTnfaIggrabAlnRep0.bam_VS_wgEncodeSydhTfbsGm12878InputTnfaIggrabAlnRep0.bam.narrowPeak	7	2	1.2637	0.0002
	wgEncodeSydhTfbsGm12878Tblr1ab24550IggmusAlnRep0.bam_VS_wgEncodeSydhTfbsGm12878InputIggmusAlnRep0.bam.narrowPeak	6	5	1.1762	0.0005
	wgEncodeSydhTfbsGm12878WhipIggmusAlnRep0.bam_VS_wgEncodeSydhTfbsGm12878InputIggmusAlnRep0.bam.narrowPeak	6	8	1.2404	0.0008
	wgEncodeHaibTfbsGm12878Foxm1sc502V0422111AlnRep0.bam_VS_wgEncodeHaibTfbsGm12878ControlV0422111AlnRep0.bam.narrowPeak	7	12	1.9188	0.0012
	wgEncodeHaibTfbsGm12878Atf2sc81188V0422111AlnRep0.bam_VS_wgEncodeHaibTfbsGm12878ControlV0422111AlnRep0.bam.narrowPeak	7	13	1.8445	0.0013
	wgEncodeHaibTfbsGm12878Bcl3V0416101AlnRep0.bam_VS_wgEncodeHaibTfbsGm12878RxlchPcr1xAlnRep0.bam.narrowPeak	5	35	1.071	0.0035
	wgEncodeHaibTfbsGm12878Nfatc1sc17834V0422111AlnRep0.bam_VS_wgEncodeHaibTfbsGm12878ControlV0422111AlnRep0.bam.narrowPeak	5	36	1.092	0.0036
	wgEncodeSydhTfbsGm12878Mazab85725IggmusAlnRep0.bam_VS_wgEncodeSydhTfbsGm12878InputIggmusAlnRep0.bam.narrowPeak	6	47	1.81	0.0047
	wgEncodeSydhTfbsGm12878TbpIggmusAlnRep0.bam_VS_wgEncodeSydhTfbsGm12878InputIggmusAlnRep0.bam.narrowPeak	5	66	1.3241	0.0066
	wgEncodeHaibTfbsGm12878Sp1Pcr1xAlnRep0.bam_VS_wgEncodeHaibTfbsGm12878RxlchPcr1xAlnRep0.bam.narrowPeak	5	74	1.3186	0.0074
	wgEncodeHaibTfbsGm12878Stat5asc74442V0422111AlnRep0.bam_VS_wgEncodeHaibTfbsGm12878ControlV0422111AlnRep0.bam.narrowPeak	4	75	0.8386	0.0075
	wgEncodeHaibTfbsGm12878Pax5c20Pcr1xAlnRep0.bam_VS_wgEncodeHaibTfbsGm12878RxlchPcr1xAlnRep0.bam.narrowPeak	5	105	1.4829	0.0105
	wgEncodeHaibTfbsGm12878Pou2f2Pcr1xAlnRep0.bam_VS_wgEncodeHaibTfbsGm12878RxlchPcr1xAlnRep0.bam.narrowPeak	5	127	1.4647	0.0127
	wgEncodeHaibTfbsGm12878Cebpbsc150V0422111AlnRep0.bam_VS_wgEncodeHaibTfbsGm12878ControlV0422111AlnRep0.bam.narrowPeak	3	158	0.574	0.0158
	wgEncodeHaibTfbsGm12878Mef2csc13268V0416101AlnRep0.bam_VS_wgEncodeHaibTfbsGm12878RxlchPcr1xAlnRep0.bam.narrowPeak	3	159	0.5564	0.0159
	wgEncodeHaibTfbsGm12878Pmlsc71910V0422111AlnRep0.bam_VS_wgEncodeHaibTfbsGm12878ControlV0422111AlnRep0.bam.narrowPeak	5	192	1.7567	0.0192
	wgEncodeHaibTfbsGm12878Taf1Pcr1xAlnRep0.bam_VS_wgEncodeHaibTfbsGm12878RxlchPcr1xAlnRep0.bam.narrowPeak	4	215	1.1559	0.0215
	wgEncodeSydhTfbsGm12878Chd1a301218aIggmusAlnRep0.bam_VS_wgEncodeSydhTfbsGm12878InputIggmusAlnRep0.bam.narrowPeak	3	228	0.6642	0.0228
	wgEncodeSydhTfbsGm12878Ebf1sc137065StdAlnRep0.bam_VS_wgEncodeSydhTfbsGm12878InputStdAlnRep1.bam.narrowPeak	5	261	1.7867	0.0261
	wgEncodeHaibTfbsGm12878Pax5n19Pcr1xAlnRep0.bam_VS_wgEncodeHaibTfbsGm12878RxlchPcr1xAlnRep0.bam.narrowPeak	4	313	1.2585	0.0313
	wgEncodeHaibTfbsGm12878P300Pcr1xAlnRep0.bam_VS_wgEncodeHaibTfbsGm12878RxlchPcr1xAlnRep0.bam.narrowPeak	2	414	0.3291	0.0414
	wgEncodeHaibTfbsGm12878Bcl11aPcr1xAlnRep0.bam_VS_wgEncodeHaibTfbsGm12878RxlchPcr1xAlnRep0.bam.narrowPeak	3	499	0.8592	0.0499
	wgEncodeSydhTfbsGm12878P300bStdAlnRep0.bam_VS_wgEncodeSydhTfbsGm12878InputStdAlnRep1.bam.narrowPeak	2	594	0.3908	0.0594
	wgEncodeHaibTfbsGm12878Mef2aPcr1xAlnRep0.bam_VS_wgEncodeHaibTfbsGm12878RxlchPcr1xAlnRep0.bam.narrowPeak	3	728	1.0072	0.0728
	wgEncodeHaibTfbsGm12878Ebf1sc137065Pcr1xAlnRep0.bam_VS_wgEncodeHaibTfbsGm12878RxlchPcr1xAlnRep0.bam.narrowPeak	4	749	1.6564	0.0749
	wgEncodeSydhTfbsGm12878Bhlhe40cIggmusAlnRep0.bam_VS_wgEncodeSydhTfbsGm12878InputIggmusAlnRep0.bam.narrowPeak	3	863	1.0586	0.0863
	wgEncodeSydhTfbsGm12878NfybIggmusAlnRep0.bam_VS_wgEncodeSydhTfbsGm12878InputIggmusAlnRep0.bam.narrowPeak	3	1005	1.1378	0.1005
	wgEncodeHaibTfbsGm12878Irf4sc6059Pcr1xAlnRep0.bam_VS_wgEncodeHaibTfbsGm12878RxlchPcr1xAlnRep0.bam.narrowPeak	3	1012	1.1326	0.1012
	wgEncodeHaibTfbsGm12878RxraPcr1xAlnRep0.bam_VS_wgEncodeHaibTfbsGm12878RxlchPcr1xAlnRep0.bam.narrowPeak	1	1074	0.1119	0.1074
	wgEncodeSydhTfbsGm12878P300IggmusAlnRep0.bam_VS_wgEncodeSydhTfbsGm12878InputIggmusAlnRep0.bam.narrowPeak	3	1088	1.1672	0.1088
	wgEncodeSydhTfbsGm12878Usf2IggmusAlnRep0.bam_VS_wgEncodeSydhTfbsGm12878InputIggmusAlnRep0.bam.narrowPeak	2	1295	0.6351	0.1295
	wgEncodeHaibTfbsGm12878Pu1Pcr1xAlnRep0.bam_VS_wgEncodeHaibTfbsGm12878RxlchPcr1xAlnRep0.bam.narrowPeak	4	1316	2.0246	0.1316
	wgEncodeHaibTfbsGm12878BatfPcr1xAlnRep0.bam_VS_wgEncodeHaibTfbsGm12878RxlchPcr1xAlnRep0.bam.narrowPeak	3	1479	1.3601	0.1479
	wgEncodeSydhTfbsGm12878Corestsc30189IggmusAlnRep0.bam_VS_wgEncodeSydhTfbsGm12878InputIggmusAlnRep0.bam.narrowPeak	1	1733	0.1867	0.1733
	wgEncodeSydhTfbsGm12878CfosStdAlnRep0.bam_VS_wgEncodeSydhTfbsGm12878InputStdAlnRep1.bam.narrowPeak	1	1810	0.1962	0.181
	wgEncodeSydhTfbsGm12878Ikzf1iknuclaStdAlnRep0.bam_VS_wgEncodeSydhTfbsGm12878InputStdAlnRep1.bam.narrowPeak	2	1844	0.7879	0.1844
	wgEncodeSydhTfbsGm12878Yy1StdAlnRep0.bam_VS_wgEncodeSydhTfbsGm12878InputStdAlnRep1.bam.narrowPeak	1	1857	0.2044	0.1857
	wgEncodeSydhTfbsGm12878Stat1StdAlnRep0.bam_VS_wgEncodeSydhTfbsGm12878InputStdAlnRep1.bam.narrowPeak	1	1912	0.2101	0.1912
	wgEncodeSydhTfbsGm12878Rad21IggrabAlnRep0.bam_VS_wgEncodeSydhTfbsGm12878InputIggrabAlnRep1.bam.narrowPeak	3	2365	1.6919	0.2365
	wgEncodeHaibTfbsGm12878Tcf3Pcr1xAlnRep0.bam_VS_wgEncodeHaibTfbsGm12878RxlchPcr1xAlnRep0.bam.narrowPeak	2	2914	1.0805	0.2914
	wgEncodeHaibTfbsGm12878Tcf12Pcr1xAlnRep0.bam_VS_wgEncodeHaibTfbsGm12878RxlchPcr1xAlnRep0.bam.narrowPeak	2	3122	1.1337	0.3122
	wgEncodeSydhTfbsGm12878Chd2ab68301IggmusAlnRep0.bam_VS_wgEncodeSydhTfbsGm12878InputIggmusAlnRep0.bam.narrowPeak	2	4074	1.3889	0.4074
	wgEncodeSydhTfbsGm12878Stat3IggmusAlnRep0.bam_VS_wgEncodeSydhTfbsGm12878InputIggmusAlnRep0.bam.narrowPeak	1	4277	0.541	0.4277
	wgEncodeHaibTfbsGm12878Rad21V0416101AlnRep0.bam_VS_wgEncodeHaibTfbsGm12878RxlchPcr1xAlnRep0.bam.narrowPeak	2	4295	1.4472	0.4295
	wgEncodeHaibTfbsGm12878Pbx3Pcr1xAlnRep0.bam_VS_wgEncodeHaibTfbsGm12878RxlchPcr1xAlnRep0.bam.narrowPeak	1	4408	0.5714	0.4408
	wgEncodeHaibTfbsGm12878Usf1Pcr2xAlnRep0.bam_VS_wgEncodeHaibTfbsGm12878RxlchPcr1xAlnRep0.bam.narrowPeak	1	5034	0.672	0.5034
	wgEncodeHaibTfbsGm12878Elf1sc631V0416101AlnRep0.bam_VS_wgEncodeHaibTfbsGm12878RxlchPcr1xAlnRep0.bam.narrowPeak	2	5310	1.7435	0.531
	wgEncodeHaibTfbsGm12878Yy1sc281Pcr1xAlnRep0.bam_VS_wgEncodeHaibTfbsGm12878RxlchPcr1xAlnRep0.bam.narrowPeak	2	6290	2.051	0.629
	wgEncodeHaibTfbsGm12878Egr1Pcr2xAlnRep0.bam_VS_wgEncodeHaibTfbsGm12878RxlchPcr1xAlnRep0.bam.narrowPeak	1	6531	0.9936	0.6531
	wgEncodeSydhTfbsGm12878MaxIggmusAlnRep0.bam_VS_wgEncodeSydhTfbsGm12878InputIggmusAlnRep0.bam.narrowPeak	1	7618	1.3575	0.7618
	wgEncodeSydhTfbsGm12878Znf143166181apStdAlnRep0.bam_VS_wgEncodeSydhTfbsGm12878InputStdAlnRep1.bam.narrowPeak	1	7635	1.3735	0.7635
	wgEncodeSydhTfbsGm12878Sin3anb6001263IggmusAlnRep0.bam_VS_wgEncodeSydhTfbsGm12878InputIggmusAlnRep0.bam.narrowPeak	1	7668	1.3466	0.7668
	wgEncodeHaibTfbsGm12878Atf3Pcr1xAlnRep0.bam_VS_wgEncodeHaibTfbsGm12878RxlchPcr1xAlnRep0.bam.narrowPeak	0	10000	0.1041	1
	wgEncodeHaibTfbsGm12878Ets1Pcr1xAlnRep0.bam_VS_wgEncodeHaibTfbsGm12878RxlchPcr1xAlnRep0.bam.narrowPeak	0	10000	0.3951	1
	wgEncodeHaibTfbsGm12878GabpPcr2xAlnRep0.bam_VS_wgEncodeHaibTfbsGm12878RxlchPcr1xAlnRep0.bam.narrowPeak	0	10000	0.6552	1
	wgEncodeHaibTfbsGm12878NrsfPcr1xAlnRep0.bam_VS_wgEncodeHaibTfbsGm12878RxlchPcr1xAlnRep0.bam.narrowPeak	0	10000	0.5167	1
	wgEncodeHaibTfbsGm12878Six5Pcr1xAlnRep0.bam_VS_wgEncodeHaibTfbsGm12878RxlchPcr1xAlnRep0.bam.narrowPeak	0	10000	0.4103	1
	wgEncodeHaibTfbsGm12878SrfPcr2xAlnRep0.bam_VS_wgEncodeHaibTfbsGm12878RxlchPcr1xAlnRep0.bam.narrowPeak	0	10000	0.5503	1
	wgEncodeHaibTfbsGm12878Zbtb33Pcr1xAlnRep0.bam_VS_wgEncodeHaibTfbsGm12878RxlchPcr1xAlnRep0.bam.narrowPeak	0	10000	0.2266	1
	wgEncodeHaibTfbsGm12878Zeb1sc25388V0416102AlnRep0.bam_VS_wgEncodeHaibTfbsGm12878RxlchPcr1xAlnRep0.bam.narrowPeak	0	10000	0.4404	1
	wgEncodeOpenChromChipGm12878CmycAlnRep0.bam_VS_wgEncodeOpenChromChipGm12878InputAln.bam.narrowPeak	0	10000	0.6149	1
	wgEncodeSydhTfbsGm12878E2f4IggmusAlnRep0.bam_VS_wgEncodeSydhTfbsGm12878InputIggmusAlnRep0.bam.narrowPeak	0	10000	0.3783	1
	wgEncodeSydhTfbsGm12878Elk112771IggmusAlnRep0.bam_VS_wgEncodeSydhTfbsGm12878InputIggmusAlnRep0.bam.narrowPeak	0	10000	0.6831	1
	wgEncodeSydhTfbsGm12878Irf3IggmusAlnRep0.bam_VS_wgEncodeSydhTfbsGm12878InputIggmusAlnRep0.bam.narrowPeak	0	10000	0.0428	1
	wgEncodeSydhTfbsGm12878JundStdAlnRep0.bam_VS_wgEncodeSydhTfbsGm12878InputStdAlnRep1.bam.narrowPeak	0	10000	0.1563	1
	wgEncodeSydhTfbsGm12878Nfe2sc22827StdAlnRep0.bam_VS_wgEncodeSydhTfbsGm12878InputStdAlnRep1.bam.narrowPeak	0	10000	0.0642	1
	wgEncodeSydhTfbsGm12878NfyaIggmusAlnRep0.bam_VS_wgEncodeSydhTfbsGm12878InputIggmusAlnRep0.bam.narrowPeak	0	10000	0.2071	1
	wgEncodeSydhTfbsGm12878Nrf1IggmusAlnRep0.bam_VS_wgEncodeSydhTfbsGm12878InputIggmusAlnRep0.bam.narrowPeak	0	10000	0.5535	1
	wgEncodeSydhTfbsGm12878Rfx5200401194IggmusAlnRep0.bam_VS_wgEncodeSydhTfbsGm12878InputIggmusAlnRep0.bam.narrowPeak	0	10000	0.4399	1
	wgEncodeSydhTfbsGm12878Spt20StdAlnRep0.bam_VS_wgEncodeSydhTfbsGm12878InputStdAlnRep1.bam.narrowPeak	0	10000	0.001	1
	wgEncodeSydhTfbsGm12878Tr4StdAlnRep0.bam_VS_wgEncodeSydhTfbsGm12878InputStdAlnRep1.bam.narrowPeak	0	10000	0.1377	1
	wgEncodeSydhTfbsGm12878Znf274StdAlnRep0.bam_VS_wgEncodeSydhTfbsGm12878InputStdAlnRep1.bam.narrowPeak	0	10000	0.0271	1
	wgEncodeSydhTfbsGm12878Zzz3StdAlnRep0.bam_VS_wgEncodeSydhTfbsGm12878InputStdAlnRep1.bam.narrowPeak	0	10000	0.059	1
