# Supplementary material for: Tissue-Specific Enrichment of Lymphoma Risk Loci in Regulatory Elements
Source: PLoS One. 2015 Sep 30;10(9):e0139360. doi: 10.1371/journal.pone.0139360 (PMC4589387; doi:10.1371/journal.pone.0139360)
Supplement: S6 Table — These data are calculated and represented in the same way as S2 Table. (XLSX) [file pone.0139360.s006.xlsx]

## Sheet: Sheet1
			Breast Cancer SNPs (n=31)				Prostate Cancer SNPs (n=62)
	Annotation Track	Number of tracks tested (multiple tests)	OrigLoci	Rand>=OrigLoci	RandAvg	pValue	OrigLoci	Rand>=OrigLoci	RandAvg	pValue
DNase Hypersensitivity
	wgEncodeAwgDnaseUwdukeGm12878UniPk.narrowPeak	125	10	631	6.3462	0.0631	14	1268	10.4187	0.1268
Strong Enhancers
	wgEncodeBroadHmmGm12878HMM-Strong_Enhancers.bed	9	6	3939	5.063	0.3939	11	2365	8.6987	0.2365
	segway_gm12878-strongEnhancers.bed	6	7	5983	7.0854	0.5983	19	176	12.191	0.0176
Weak Enhancers
	wgEncodeBroadHmmGm12878HMM-Weak_Enhancers.bed	9	11	3913	9.899	0.3913	22	945	17.2515	0.0945
	segway_gm12878-weakEnhancers.bed	6	13	522	8.8717	0.0522	20	1168	15.8539	0.1168
Union Sets
	gm12878tfUnion.bed	4	10	7855	11.3192	0.7855	22	3231	19.9967	0.3231
	lclDnaseUnion.bed	4	14	3403	12.5424	0.3403	30	103	21.5959	0.0103
	gm12878dnase-gm12878tfUnion.intersect.bed	4	6	3481	4.8428	0.3481	8	5654	7.984	0.5654
	lclDnaseUnion-gm12878tfUnion.intersect.bed	4	8	5162	7.6387	0.5162	16	1711	12.7851	0.1711
