# Supplementary material for: Tissue-Specific Enrichment of Lymphoma Risk Loci in Regulatory Elements
Source: PLoS One. 2015 Sep 30;10(9):e0139360. doi: 10.1371/journal.pone.0139360 (PMC4589387; doi:10.1371/journal.pone.0139360)
Supplement: S7 Table — “Strong Enhancer” tracks (combination tracks made of strong enhancer states 4 & 5) for all the ChromHMM cell types. These data are calculated and represented in the same way as S2 Table. (XLSX) [file pone.0139360.s007.xlsx]

## Sheet: Sheet1
	ENCODE_Track	OrigLoci	Rand>=OrigLoci	RandAvg	pValue (r2>0.8)	pValue (r2>0.2)	pValue (r2>0.4)	pValue (r2>0.6)	pValue (r2=1)
ChromHmm Active Promoter & Strong Enhancer
	wgEncodeBroadHmmGm12878HMM.APSE.narrowPeak	14	2	5.6771	0.0002	<0.0001	0.0001	<0.0001	0.0002
	wgEncodeBroadHmmK562HMM.APSE.narrowPeak	10	235	5.4721	0.0235	0.0314	0.2994	0.1464	0.1682
	wgEncodeBroadHmmHuvecHMM.APSE.narrowPeak	10	879	6.5316	0.0879	0.0139	0.1295	0.0617	0.254
	wgEncodeBroadHmmNhekHMM.APSE.narrowPeak	9	2285	6.9462	0.2285	0.0702	0.0529	0.0191	0.3112
	wgEncodeBroadHmmHmecHMM.APSE.narrowPeak	7	5524	6.8667	0.5524	0.3567	0.1835	0.2924	0.2895
	wgEncodeBroadHmmHepg2HMM.APSE.narrowPeak	5	6174	5.1257	0.6174	0.2753	0.2274	0.1973	0.6242
	wgEncodeBroadHmmHsmmHMM.APSE.narrowPeak	6	6949	6.6622	0.6949	0.3412	0.716	0.733	0.4791
	wgEncodeBroadHmmH1hescHMM.APSE.narrowPeak	1	9619	2.9486	0.9619	0.1455	0.8567	0.9071	1
	wgEncodeBroadHmmNhlfHMM.APSE.narrowPeak	36	9971	35.9971	0.9971	0.999	0.9996	0.998	0.9967
Segway Active Promoter & Strong Ehnahcer
	segway_gm12878.APSE.bed	20	0	7.1181	<0.0001	<0.0001	<0.0001	<0.0001	0.0001
	segway_huvec.APSE.bed	10	562	6.1221	0.0562	0.4955	0.5021	0.4052	0.4152
	segway_k562.APSE.bed	14	864	10.2038	0.0864	0.1457	0.6173	0.4124	1
	segway_helas3.APSE.bed	9	5376	8.7839	0.5376	0.0114	0.1796	0.0888	0.3984
	segway_h1hesc.APSE.bed	4	5571	3.8131	0.5571	0.0962	0.0586	0.0117	0.0445
	segway_hepg2.APSE.bed	8	6542	8.4728	0.6542	0.052	0.5548	0.4174	0.7079
ChromHmm Strong Enhancer
	wgEncodeBroadHmmGm12878HMM-Strong_Enhancers.bed	12	2	4.0411	0.0002	<0.0001	0.0004	0.0003	0.0005
	wgEncodeBroadHmmNhekHMM-Strong_Enhancers.bed	9	764	5.5297	0.0764	0.0668	0.0208	0.0028	0.1435
	wgEncodeBroadHmmHuvecHMM-Strong_Enhancers.bed	8	1564	5.4263	0.1564	0.0193	0.0847	0.0802	0.3264
	wgEncodeBroadHmmK562HMM-Strong_Enhancers.bed	6	2178	4.1322	0.2178	0.0523	0.4353	0.443	0.1886
	wgEncodeBroadHmmNhlfHMM-Strong_Enhancers.bed	6	2540	4.3159	0.254	0.1408	0.5642	0.1839	0.1972
	wgEncodeBroadHmmHmecHMM-Strong_Enhancers.bed	7	3071	5.5446	0.3071	0.2322	0.1041	0.1925	0.1359
	wgEncodeBroadHmmHepg2HMM-Strong_Enhancers.bed	4	4113	3.2623	0.4113	0.4937	0.3495	0.5862	0.6877
	wgEncodeBroadHmmHsmmHMM-Strong_Enhancers.bed	6	4198	5.1805	0.4198	0.4288	0.5355	0.4034	0.5561
	wgEncodeBroadHmmH1hescHMM-Strong_Enhancers.bed	0	10000	1.3443	1	0.7015	0.9779	1	1
Segway Strong Enhancer
	segway_gm12878-strongEnhancers.bed	17	0	5.5632	<0.0001	<0.0001	<0.0001	<0.0001	0.0004
	segway_huvec-strongEnhancers.bed	9	313	4.7489	0.0313	0.0256	0.0914	0.0932	0.4825
	segway_helas3-strongEnhancers.bed	13	946	9.3768	0.0946	0.4311	0.1851	0.0263	0.1484
	segway_k562-strongEnhancers.bed	16	1136	12.4172	0.1136	0.0232	0.0103	0.0026	0.0089
	segway_h1hesc-strongEnhancers.bed	5	3605	3.9671	0.3605	0.0438	0.2895	0.0864	0.3091
	segway_hepg2-strongEnhancers.bed	9	5571	8.8845	0.5571	0.071	0.468	0.2049	0.5525
ChromHmm Weak Enhancer
	wgEncodeBroadHmmGm12878HMM-Weak_Enhancers.bed	17	0	7.7791	<0.0001	0.0001	<0.0001	0.0003	0.0389
	wgEncodeBroadHmmK562HMM-Weak_Enhancers.bed	11	1189	7.8757	0.1189	0.0085	0.0137	0.0041	0.0488
	wgEncodeBroadHmmHepg2HMM-Weak_Enhancers.bed	9	2761	7.26	0.2761	0.3312	0.4767	0.1614	0.9229
	wgEncodeBroadHmmHmecHMM-Weak_Enhancers.bed	11	2929	9.2512	0.2929	0.0063	0.0174	0.0148	0.399
	wgEncodeBroadHmmHsmmHMM-Weak_Enhancers.bed	9	3488	7.6995	0.3488	0.1825	0.1506	0.165	0.7319
	wgEncodeBroadHmmHuvecHMM-Weak_Enhancers.bed	8	3496	6.722	0.3496	0.0366	0.5437	0.2043	0.3681
	wgEncodeBroadHmmNhekHMM-Weak_Enhancers.bed	7	7422	8.0179	0.7422	0.03	0.1878	0.4456	1
	wgEncodeBroadHmmH1hescHMM-Weak_Enhancers.bed	8	7743	9.3156	0.7743	0.2736	0.5486	0.1915	0.3857
	wgEncodeBroadHmmNhlfHMM-Weak_Enhancers.bed	4	9666	7.346	0.9666	0.138	0.0744	0.0454	0.7365
Segway Weak Enhancer
	segway_gm12878-weakEnhancers.bed	13	31	6.5206	0.0031	<0.0001	0.0007	<0.0001	0.6178
	segway_huvec-weakEnhancers.bed	9	7896	10.506	0.7896	0.0412	0.426	0.1744	0.5665
	segway_k562-weakEnhancers.bed	9	2149	6.8702	0.2149	0.185	0.0672	0.0561	0.1239
	segway_h1hesc-weakEnhancers.bed	23	3119	21.2836	0.3119	0.2542	0.1332	0.3842	0.7041
	segway_helas3-weakEnhancers.bed	0	10000	0	1	0.2542	0.1332	0.3842	0.7041
	segway_hepg2-weakEnhancers.bed	8	8111	9.4853	0.8111	0.4645	0.205	0.3788	0.81
