# Supplementary material for: Tissue-Specific Enrichment of Lymphoma Risk Loci in Regulatory Elements
Source: PLoS One. 2015 Sep 30;10(9):e0139360. doi: 10.1371/journal.pone.0139360 (PMC4589387; doi:10.1371/journal.pone.0139360)
Supplement: S9 Table — Sorted according to p-value for r2>0.8. (XLSX) [file pone.0139360.s009.xlsx]

## Sheet: Sheet1
Cell Line	Roadmap Dnase Track	pValue (r2>0.2)	pValue (r2>0.4)	pValue (r2>0.6)	pValue (r2>0.8)	pValue (r2=1)
Primary B cells from peripheral blood	E032_15_coreMarks_segments-tssA.bed	0.0042	0.0448	0.0563	0.0497	0.4594
Primary mononuclear cells from peripheral blood	E062_15_coreMarks_segments-tssA.bed	0.0079	0.0069	0.011	0.061	0.0492
Breast Myoepithelial Primary Cells	E027_15_coreMarks_segments-tssA.bed	0.0015	0.0137	0.0203	0.0623	0.1132
Duodenum Mucosa	E077_15_coreMarks_segments-tssA.bed	0.0022	0.1897	0.1323	0.0647	0.3232
K562 Leukemia Cells	E123_15_coreMarks_segments-tssA.bed	0.0218	0.0391	0.0298	0.1067	0.6725
Primary T helper cells PMA-I stimulated	E041_15_coreMarks_segments-tssA.bed	0.0004	0.0188	0.0564	0.1158	0.1807
Dnd41 TCell Leukemia Cell Line	E115_15_coreMarks_segments-tssA.bed	0.0016	0.027	0.0102	0.1313	0.446
Brain Anterior Caudate	E068_15_coreMarks_segments-tssA.bed	0.0489	0.0303	0.0234	0.133	0.4165
Primary T helper cells from peripheral blood	E043_15_coreMarks_segments-tssA.bed	0.0179	0.0453	0.1353	0.1464	0.4289
hESC Derived CD56+ Mesoderm Cultured Cells	E013_15_coreMarks_segments-tssA.bed	0.0177	0.0665	0.0437	0.1487	0.3489
GM12878 Lymphoblastoid Cells	E116_15_coreMarks_segments-tssA.bed	<0.0001	0.022	0.1118	0.1511	0.1276
Primary T CD8+ memory cells from peripheral blood	E048_15_coreMarks_segments-tssA.bed	<0.0001	0.0098	0.0091	0.1545	0.6001
Brain Cingulate Gyrus	E069_15_coreMarks_segments-tssA.bed	0.0513	0.1041	0.1388	0.1649	0.3345
Thymus	E112_15_coreMarks_segments-tssA.bed	0.0001	0.0038	0.0033	0.17	0.2431
Primary Natural Killer cells from peripheral blood	E046_15_coreMarks_segments-tssA.bed	0.0007	0.0191	0.0193	0.1759	0.4741
NHEK-Epidermal Keratinocyte Primary Cells	E127_15_coreMarks_segments-tssA.bed	0.0094	0.0491	0.0397	0.1767	0.2343
hESC Derived CD56+ Ectoderm Cultured Cells	E012_15_coreMarks_segments-tssA.bed	0.0473	0.103	0.1037	0.1879	0.6552
Primary T regulatory cells from peripheral blood	E044_15_coreMarks_segments-tssA.bed	0.0008	0.07	0.0266	0.1989	0.1223
Primary T cells effector/memory enriched from peripheral blood	E045_15_coreMarks_segments-tssA.bed	<0.0001	0.0222	0.0164	0.2022	0.2482
HepG2 Hepatocellular Carcinoma Cell Line	E118_15_coreMarks_segments-tssA.bed	0.3001	0.5248	0.2048	0.2115	0.4825
Brain Inferior Temporal Lobe	E072_15_coreMarks_segments-tssA.bed	0.0403	0.0728	0.0924	0.2124	0.371
Fetal Thymus	E093_15_coreMarks_segments-tssA.bed	0.0013	0.0078	0.0314	0.2157	0.5282
Brain Angular Gyrus	E067_15_coreMarks_segments-tssA.bed	0.0371	0.0711	0.0878	0.2172	0.3762
Foreskin Keratinocyte Primary Cells skin02	E057_15_coreMarks_segments-tssA.bed	0.0941	0.0668	0.0582	0.2183	0.2623
H9 Derived Neuronal Progenitor Cultured Cells	E009_15_coreMarks_segments-tssA.bed	0.0342	0.2741	0.2708	0.223	0.6631
Foreskin Keratinocyte Primary Cells skin03	E058_15_coreMarks_segments-tssA.bed	0.0486	0.1602	0.1365	0.223	0.2636
H1 BMP4 Derived Mesendoderm Cultured Cells	E004_15_coreMarks_segments-tssA.bed	0.0453	0.0735	0.1401	0.2286	0.2868
ES-UCSF4 Cells	E024_15_coreMarks_segments-tssA.bed	0.0239	0.0797	0.1474	0.2306	0.6582
Rectal Smooth Muscle	E103_15_coreMarks_segments-tssA.bed	0.0066	0.0865	0.1026	0.2451	0.1551
Ganglion Eminence derived primary cultured neurospheres	E054_15_coreMarks_segments-tssA.bed	0.0904	0.2225	0.3396	0.2541	0.6706
Primary neutrophils from peripheral blood	E030_15_coreMarks_segments-tssA.bed	0.0934	0.2474	0.385	0.2637	1
Rectal Mucosa Donor 29	E101_15_coreMarks_segments-tssA.bed	0.0003	0.1115	0.1242	0.2727	0.1676
Primary T helper 17 cells PMA-I stimulated	E042_15_coreMarks_segments-tssA.bed	0.395	0.1398	0.0733	0.2739	0.066
Foreskin Melanocyte Primary Cells skin01	E059_15_coreMarks_segments-tssA.bed	0.0101	0.0998	0.1777	0.2756	0.7066
Primary T CD8+ naive cells from peripheral blood	E047_15_coreMarks_segments-tssA.bed	0.0001	0.0018	0.0175	0.2877	0.5624
Placenta	E091_15_coreMarks_segments-tssA.bed	0.0693	0.0228	0.0208	0.2913	0.5551
Right Atrium	E104_15_coreMarks_segments-tssA.bed	0.0015	0.1196	0.0619	0.2939	0.4422
Primary T helper memory cells from peripheral blood 2	E037_15_coreMarks_segments-tssA.bed	0.0033	0.0655	0.0593	0.3057	0.5755
H1 Derived Mesenchymal Stem Cells	E006_15_coreMarks_segments-tssA.bed	0.0072	0.0782	0.3255	0.3074	1
HSMM Skeletal Muscle Myoblasts Cells	E120_15_coreMarks_segments-tssA.bed	0.0074	0.0627	0.1052	0.3127	0.7076
Primary hematopoietic stem cells	E035_15_coreMarks_segments-tssA.bed	0.1762	0.7625	0.706	0.3292	1
Primary hematopoietic stem cells G-CSF-mobilized Male	E051_15_coreMarks_segments-tssA.bed	0.0343	0.2068	0.2626	0.333	1
H9 Derived Neuron Cultured Cells	E010_15_coreMarks_segments-tssA.bed	0.0422	0.3187	0.352	0.3357	0.5879
Primary T helper naive cells from peripheral blood	E038_15_coreMarks_segments-tssA.bed	<0.0001	0.0878	0.0783	0.3415	0.5996
Fetal Kidney	E086_15_coreMarks_segments-tssA.bed	0.0634	0.164	0.1213	0.3417	0.3604
Foreskin Melanocyte Primary Cells skin03	E061_15_coreMarks_segments-tssA.bed	0.0058	0.0314	0.1883	0.3419	0.6087
Brain Substantia Nigra	E074_15_coreMarks_segments-tssA.bed	0.0255	0.0506	0.14	0.3431	0.3272
Brain Hippocampus Middle	E071_15_coreMarks_segments-tssA.bed	0.0025	0.1087	0.1456	0.3505	0.3385
Fetal Stomach	E092_15_coreMarks_segments-tssA.bed	0.1011	0.192	0.1926	0.354	0.6135
Fetal Lung	E088_15_coreMarks_segments-tssA.bed	0.0302	0.1254	0.107	0.3873	0.6224
Mesenchymal Stem Cell Derived Adipocyte Cultured Cells	E023_15_coreMarks_segments-tssA.bed	0.0013	0.1299	0.1698	0.3896	0.3713
Duodenum Smooth Muscle	E078_15_coreMarks_segments-tssA.bed	0.2044	0.3708	0.3045	0.3947	0.7481
HMEC Mammary Epithelial Primary Cells	E119_15_coreMarks_segments-tssA.bed	0.0094	0.1135	0.1	0.3954	0.2389
Ovary	E097_15_coreMarks_segments-tssA.bed	0.1203	0.3887	0.3196	0.3969	0.7417
Primary T cells from peripheral blood	E034_15_coreMarks_segments-tssA.bed	0.0045	0.0159	0.0216	0.3997	0.4904
Breast variant Human Mammary Epithelial Cells (vHMEC)	E028_15_coreMarks_segments-tssA.bed	0.0091	0.238	0.2392	0.4089	0.2596
Primary hematopoietic stem cells short term culture	E036_15_coreMarks_segments-tssA.bed	0.0002	0.0565	0.0652	0.4136	0.4814
NH-A Astrocytes Primary Cells	E125_15_coreMarks_segments-tssA.bed	0.0009	0.0077	0.0476	0.4146	0.6263
Brain_Dorsolateral_Prefrontal_Cortex	E073_15_coreMarks_segments-tssA.bed	0.0368	0.1527	0.1898	0.4176	0.7598
Primary T helper naive cells from peripheral blood	E039_15_coreMarks_segments-tssA.bed	<0.0001	0.0765	0.0286	0.4271	0.4533
iPS-18 Cells	E019_15_coreMarks_segments-tssA.bed	0.0806	0.4389	0.4641	0.4306	0.6615
HeLa-S3 Cervical Carcinoma Cell Line	E117_15_coreMarks_segments-tssA.bed	0.007	0.3006	0.277	0.4398	0.6522
Osteoblast Primary Cells	E129_15_coreMarks_segments-tssA.bed	0.0323	0.1843	0.2958	0.4501	0.6458
H1 Derived Neuronal Progenitor Cultured Cells	E007_15_coreMarks_segments-tssA.bed	0.0796	0.5079	0.4943	0.4525	1
Rectal Mucosa Donor 31	E102_15_coreMarks_segments-tssA.bed	0.0044	0.0954	0.1624	0.4533	0.6429
Fetal Intestine Large	E084_15_coreMarks_segments-tssA.bed	0.0456	0.1695	0.1471	0.4616	0.6813
Primary T helper memory cells from peripheral blood 1	E040_15_coreMarks_segments-tssA.bed	0.0035	0.032	0.0321	0.4668	1
H1 Cells	E003_15_coreMarks_segments-tssA.bed	0.0945	0.2984	0.3058	0.4683	0.6828
Esophagus	E079_15_coreMarks_segments-tssA.bed	0.0642	0.331	0.3058	0.4738	1
Cortex derived primary cultured neurospheres	E053_15_coreMarks_segments-tssA.bed	0.1207	0.5815	0.6721	0.502	1
HUES64 Cells	E016_15_coreMarks_segments-tssA.bed	0.1302	0.3606	0.3546	0.5034	0.7051
HUES48 Cells	E014_15_coreMarks_segments-tssA.bed	0.1379	0.3585	0.3578	0.5071	0.7111
Fetal Adrenal Gland	E080_15_coreMarks_segments-tssA.bed	0.1197	0.2308	0.2637	0.5135	0.5471
HUVEC Umbilical Vein Endothelial Primary Cells	E122_15_coreMarks_segments-tssA.bed	0.0233	0.3964	0.4596	0.5137	0.5309
Colonic Mucosa	E075_15_coreMarks_segments-tssA.bed	0.0003	0.0541	0.0372	0.5149	0.7024
iPS-20b Cells	E020_15_coreMarks_segments-tssA.bed	0.091	0.401	0.3819	0.5191	0.7098
ES-WA7 Cells	E002_15_coreMarks_segments-tssA.bed	0.01	0.2603	0.3804	0.5209	0.7117
Foreskin Fibroblast Primary Cells skin02	E056_15_coreMarks_segments-tssA.bed	0.1511	0.1155	0.199	0.5275	0.3438
Bone Marrow Derived Cultured Mesenchymal Stem Cells	E026_15_coreMarks_segments-tssA.bed	0.0522	0.4226	0.3886	0.5358	0.7025
Fetal Brain Female	E082_15_coreMarks_segments-tssA.bed	0.352	0.604	0.5922	0.5366	0.7013
Adipose Nuclei	E063_15_coreMarks_segments-tssA.bed	0.1078	0.4749	0.4942	0.5368	1
HUES6 Cells	E015_15_coreMarks_segments-tssA.bed	0.0924	0.2651	0.2275	0.5418	0.7126
H1 BMP4 Derived Trophoblast Cultured Cells	E005_15_coreMarks_segments-tssA.bed	0.1738	0.8097	0.8855	0.5563	0.5603
NHLF Lung Fibroblast Primary Cells	E128_15_coreMarks_segments-tssA.bed	0.0594	0.2801	0.4023	0.5643	0.3539
NHDF-Ad Adult Dermal Fibroblast Primary Cells	E126_15_coreMarks_segments-tssA.bed	0.027	0.1675	0.4297	0.5684	0.3545
iPS-15b Cells	E018_15_coreMarks_segments-tssA.bed	0.0573	0.6267	0.6226	0.5696	0.722
Fetal Muscle Leg	E090_15_coreMarks_segments-tssA.bed	0.0376	0.1555	0.157	0.5696	0.5768
Primary hematopoietic stem cells G-CSF-mobilized Female	E050_15_coreMarks_segments-tssA.bed	0.0426	0.6883	0.8643	0.5841	1
Primary T cells from cord blood	E033_15_coreMarks_segments-tssA.bed	0.0031	0.1762	0.1691	0.5883	1
Liver	E066_15_coreMarks_segments-tssA.bed	0.2159	0.517	0.3493	0.5903	0.578
Fetal Muscle Trunk	E089_15_coreMarks_segments-tssA.bed	0.0947	0.1777	0.1743	0.5915	0.6067
Small Intestine	E109_15_coreMarks_segments-tssA.bed	0.0376	0.4914	0.5503	0.5947	1
Placenta Amnion	E099_15_coreMarks_segments-tssA.bed	0.1919	0.3173	0.5535	0.5982	0.5972
Psoas Muscle	E100_15_coreMarks_segments-tssA.bed	0.0052	0.0393	0.0264	0.6027	0.7475
Skeletal Muscle Female	E108_15_coreMarks_segments-tssA.bed	0.0794	0.3808	0.3802	0.6132	0.5849
Right Ventricle	E105_15_coreMarks_segments-tssA.bed	0.097	0.1031	0.1532	0.6141	0.3776
A549 EtOH 0.02pct Lung Carcinoma Cell Line	E114_15_coreMarks_segments-tssA.bed	0.0029	0.1236	0.1689	0.6161	0.742
Skeletal Muscle Male	E107_15_coreMarks_segments-tssA.bed	0.077	0.218	0.212	0.6173	0.6005
Brain Germinal Matrix	E070_15_coreMarks_segments-tssA.bed	0.1352	0.37	0.3864	0.6183	0.61
Aorta	E065_15_coreMarks_segments-tssA.bed	0.0091	0.1279	0.0748	0.6207	0.7484
Sigmoid Colon	E106_15_coreMarks_segments-tssA.bed	0.0506	0.5406	0.5884	0.6243	1
Mesenchymal Stem Cell Derived Chondrocyte Cultured Cells	E049_15_coreMarks_segments-tssA.bed	0.1047	0.6112	0.6297	0.6407	1
iPS DF 19.11 Cells	E022_15_coreMarks_segments-tssA.bed	0.3109	0.7667	0.8151	0.6419	1
Adipose Derived Mesenchymal Stem Cell Cultured Cells	E025_15_coreMarks_segments-tssA.bed	0.0036	0.271	0.3539	0.6479	0.402
H9 Cells	E008_15_coreMarks_segments-tssA.bed	0.0703	0.4254	0.3614	0.6607	0.7701
Pancreas	E098_15_coreMarks_segments-tssA.bed	0.1088	0.2878	0.4541	0.6793	1
IMR90 fetal lung fibroblasts Cell Line	E017_15_coreMarks_segments-tssA.bed	0.0406	0.2811	0.4681	0.685	0.6615
Fetal Intestine Small	E085_15_coreMarks_segments-tssA.bed	0.1803	0.2796	0.2775	0.6907	0.6583
Foreskin Fibroblast Primary Cells skin01	E055_15_coreMarks_segments-tssA.bed	0.0599	0.0944	0.1714	0.7278	0.3056
Fetal Heart	E083_15_coreMarks_segments-tssA.bed	0.0678	0.3075	0.3815	0.7394	0.5336
iPS DF 6.9 Cells	E021_15_coreMarks_segments-tssA.bed	0.4554	0.8579	0.8868	0.7441	1
Left Ventricle	E095_15_coreMarks_segments-tssA.bed	0.0447	0.4103	0.5681	0.7657	1
HSMM cell derived Skeletal Muscle Myotubes Cells	E121_15_coreMarks_segments-tssA.bed	0.0446	0.2585	0.5862	0.7713	0.7118
Spleen	E113_15_coreMarks_segments-tssA.bed	0.1464	0.6083	0.6832	0.7787	1
Stomach Smooth Muscle	E111_15_coreMarks_segments-tssA.bed	0.0215	0.193	0.2674	0.7905	0.7014
Stomach Mucosa	E110_15_coreMarks_segments-tssA.bed	0.1308	0.6355	0.7196	0.8145	1
ES-I3 Cells	E001_15_coreMarks_segments-tssA.bed	0.1837	0.5449	0.5023	0.819	0.7572
hESC Derived CD184+ Endoderm Cultured Cells	E011_15_coreMarks_segments-tssA.bed	0.0857	0.5252	0.4941	0.8248	0.766
Lung	E096_15_coreMarks_segments-tssA.bed	0.1521	0.5836	0.6249	0.8689	1
Muscle Satellite Cultured Cells	E052_15_coreMarks_segments-tssA.bed	0.0408	0.4312	0.6495	0.8772	1
Gastric	E094_15_coreMarks_segments-tssA.bed	0.1222	0.6465	0.8389	0.8863	1
Primary B cells from cord blood	E031_15_coreMarks_segments-tssA.bed	0.2642	0.8933	0.8767	0.8881	1
Pancreatic Islets	E087_15_coreMarks_segments-tssA.bed	0.106	0.2932	0.5137	0.9131	0.8183
Primary monocytes from peripheral blood	E029_15_coreMarks_segments-tssA.bed	0.0944	0.6	0.7486	0.9206	1
Colon Smooth Muscle	E076_15_coreMarks_segments-tssA.bed	0.232	0.7726	0.777	0.9288	1
Monocytes-CD14+ RO01746 Primary Cells	E124_15_coreMarks_segments-tssA.bed	0.1441	0.4864	0.801	0.9298	1
Fetal Brain Male	E081_15_coreMarks_segments-tssA.bed	0.4152	0.9484	0.8022	0.937	0.5249
