# Supplementary material for: Tissue-Specific Enrichment of Lymphoma Risk Loci in Regulatory Elements
Source: PLoS One. 2015 Sep 30;10(9):e0139360. doi: 10.1371/journal.pone.0139360 (PMC4589387; doi:10.1371/journal.pone.0139360)
Supplement: S10 Table — (XLSX) [file pone.0139360.s010.xlsx]

## Sheet: Sheet1
ENCODE DNase Track	pvalue
wgEncodeAwgDnaseDukeGm19238UniPk	0.0009
wgEncodeAwgDnaseDukeTh0UniPk	0.0104
wgEncodeAwgDnaseUwHreUniPk	0.0228
wgEncodeAwgDnaseUwGm06990UniPk	0.032
wgEncodeAwgDnaseDukeGm19239UniPk	0.0346
wgEncodeAwgDnaseUwdukeGm12878UniPk	0.0354
wgEncodeAwgDnaseUwCd20UniPk	0.0361
wgEncodeAwgDnaseUwGm12865UniPk	0.0604
wgEncodeAwgDnaseUwBjUniPk	0.0805
wgEncodeAwgDnaseDukeGm12892UniPk	0.0845
wgEncodeAwgDnaseUwHpaecUniPk	0.0968
wgEncodeAwgDnaseUwHmvecllyUniPk	0.1097
wgEncodeAwgDnaseDukeHepatocytesUniPk	0.12
wgEncodeAwgDnaseDukeGm12891UniPk	0.1207
wgEncodeAwgDnaseUwCaco2UniPk	0.1335
wgEncodeAwgDnaseDukeGm19240UniPk	0.1391
wgEncodeAwgDnaseUwPrecUniPk	0.1559
wgEncodeAwgDnaseUwGm12864UniPk	0.1563
wgEncodeAwgDnaseUwJurkatUniPk	0.1665
wgEncodeAwgDnaseUwCd34mobilizedUniPk	0.1729
wgEncodeAwgDnaseUwdukeNhekUniPk	0.1814
wgEncodeAwgDnaseUwHmvecdneoUniPk	0.2025
wgEncodeAwgDnaseUwMonocytescd14ro01746UniPk	0.2182
wgEncodeAwgDnaseDukeCllUniPk	0.2235
wgEncodeAwgDnaseUwdukeHelas3UniPk	0.2276
wgEncodeAwgDnaseUwTh2UniPk	0.2379
wgEncodeAwgDnaseDukeGm18507UniPk	0.2387
wgEncodeAwgDnaseDukeFibroblUniPk	0.2404
wgEncodeAwgDnaseDukeAosmcUniPk	0.267
wgEncodeAwgDnaseDukeH9esUniPk	0.2698
wgEncodeAwgDnaseUwHct116UniPk	0.2784
wgEncodeAwgDnaseUwNhdfneoUniPk	0.2912
wgEncodeAwgDnaseUwdukeH1hescUniPk	0.299
wgEncodeAwgDnaseUwRptecUniPk	0.327
wgEncodeAwgDnaseUwdukeA549UniPk	0.3385
wgEncodeAwgDnaseUwHahUniPk	0.3501
wgEncodeAwgDnaseDukeUrotheliaut189UniPk	0.3523
wgEncodeAwgDnaseUwHeepicUniPk	0.3553
wgEncodeAwgDnaseUwHcpepicUniPk	0.3742
wgEncodeAwgDnaseDukeT47dUniPk	0.3908
wgEncodeAwgDnaseDukeHtr8svnUniPk	0.3957
wgEncodeAwgDnaseUwAg09309UniPk	0.3982
wgEncodeAwgDnaseUwHbmecUniPk	0.4153
wgEncodeAwgDnaseUwdukeHsmmtubeUniPk	0.4229
wgEncodeAwgDnaseUwdukeHuvecUniPk	0.4392
wgEncodeAwgDnaseDukePanisletdUniPk	0.4404
wgEncodeAwgDnaseDukeMedulloUniPk	0.4488
wgEncodeAwgDnaseUwNhaUniPk	0.456
wgEncodeAwgDnaseUwHrgecUniPk	0.4877
wgEncodeAwgDnaseDukeOsteoblUniPk	0.5073
wgEncodeAwgDnaseUwNhlfUniPk	0.5082
wgEncodeAwgDnaseUwdukeHsmmUniPk	0.5153
wgEncodeAwgDnaseUwHcmUniPk	0.5158
wgEncodeAwgDnaseUwHrpepicUniPk	0.5194
wgEncodeAwgDnaseUwHmvecdlyadUniPk	0.5222
wgEncodeAwgDnaseUwHipepicUniPk	0.5239
wgEncodeAwgDnaseDukeUrotheliaUniPk	0.5307
wgEncodeAwgDnaseUwSknmcUniPk	0.5471
wgEncodeAwgDnaseUwdukeTh1UniPk	0.5553
wgEncodeAwgDnaseUwHmfUniPk	0.5603
wgEncodeAwgDnaseUwHrcepicUniPk	0.5626
wgEncodeAwgDnaseUwSknshraUniPk	0.5708
wgEncodeAwgDnaseUwHffUniPk	0.5767
wgEncodeAwgDnaseUwHl60UniPk	0.5802
wgEncodeAwgDnaseUwNhdfadUniPk	0.5833
wgEncodeAwgDnaseDukeHelas3ifna4hUniPk	0.5967
wgEncodeAwgDnaseDukeIpsUniPk	0.5996
wgEncodeAwgDnaseUwSaecUniPk	0.6088
wgEncodeAwgDnaseDukeHuh7UniPk	0.6124
wgEncodeAwgDnaseUwdukeMcf7UniPk	0.6159
wgEncodeAwgDnaseUwHpdlfUniPk	0.6188
wgEncodeAwgDnaseDukeProgfibUniPk	0.6364
wgEncodeAwgDnaseUwHaepicUniPk	0.6429
wgEncodeAwgDnaseUwHacUniPk	0.6441
wgEncodeAwgDnaseUwdukeHmecUniPk	0.6463
wgEncodeAwgDnaseDukeRwpe1UniPk	0.6532
wgEncodeAwgDnaseUwHffmycUniPk	0.6567
wgEncodeAwgDnaseUwHconfUniPk	0.657
wgEncodeAwgDnaseDukeHsmmembUniPk	0.6579
wgEncodeAwgDnaseUwdukeLncapUniPk	0.6739
wgEncodeAwgDnaseUwAg10803UniPk	0.686
wgEncodeAwgDnaseUwWerirb1UniPk	0.687
wgEncodeAwgDnaseUwHpfUniPk	0.698
wgEncodeAwgDnaseUwWi38tamoxifentamoxifenUniPk	0.7001
wgEncodeAwgDnaseUwAoafUniPk	0.7028
wgEncodeAwgDnaseUwPanc1UniPk	0.7053
wgEncodeAwgDnaseDukeHuh75UniPk	0.7102
wgEncodeAwgDnaseUwSkmcUniPk	0.7189
wgEncodeAwgDnaseUwHgfUniPk	0.7352
wgEncodeAwgDnaseDukeMyometrUniPk	0.7375
wgEncodeAwgDnaseDukeMelanoUniPk	0.7429
wgEncodeAwgDnaseUwBe2cUniPk	0.7547
wgEncodeAwgDnaseUwdukeK562UniPk	0.7564
wgEncodeAwgDnaseUwAg09319UniPk	0.7595
wgEncodeAwgDnaseDukeIshikawaestradiolUniPk	0.7767
wgEncodeAwgDnaseUwHmvecdadUniPk	0.7768
wgEncodeAwgDnaseUwHmvecdblneoUniPk	0.7892
wgEncodeAwgDnaseDukeHpde6e6e7UniPk	0.7995
wgEncodeAwgDnaseUwCmkUniPk	0.8016
wgEncodeAwgDnaseUwdukeHepg2UniPk	0.8103
wgEncodeAwgDnaseDukeStellateUniPk	0.8205
wgEncodeAwgDnaseUwNt2d1UniPk	0.8325
wgEncodeAwgDnaseUwAg04449UniPk	0.8447
wgEncodeAwgDnaseUwNb4UniPk	0.8754
wgEncodeAwgDnaseUwHvmfUniPk	0.8784
wgEncodeAwgDnaseUwAg04450UniPk	0.8867
wgEncodeAwgDnaseDukeGlioblaUniPk	0.8889
wgEncodeAwgDnaseDukeLncapandrogenUniPk	0.8898
wgEncodeAwgDnaseUwHnpcepicUniPk	0.8913
wgEncodeAwgDnaseUwHcfUniPk	0.9088
wgEncodeAwgDnaseDukePhteUniPk	0.9178
wgEncodeAwgDnaseUwH7hescUniPk	0.92
wgEncodeAwgDnaseDukePanisletsUniPk	0.921
wgEncodeAwgDnaseDukeChorionUniPk	0.9249
wgEncodeAwgDnaseUwWi38UniPk	0.9289
wgEncodeAwgDnaseUwHmvecdbladUniPk	0.9329
wgEncodeAwgDnaseDukeMcf7hypoxiaUniPk	0.9383
wgEncodeAwgDnaseDukeIshikawatamoxifenUniPk	0.9387
wgEncodeAwgDnaseUwHcfaaUniPk	0.9428
wgEncodeAwgDnaseUwHmveclblUniPk	0.9457
wgEncodeAwgDnaseUwHpafUniPk	0.9562
wgEncodeAwgDnaseUwHmvecdlyneoUniPk	0.9713
wgEncodeAwgDnaseUwHaspUniPk	0.9774
wgEncodeAwgDnaseDukeFibropUniPk	0.98
wgEncodeAwgDnaseDuke8988tUniPk	0.9872
