# Supplementary material for: Tissue-Specific Enrichment of Lymphoma Risk Loci in Regulatory Elements
Source: PLoS One. 2015 Sep 30;10(9):e0139360. doi: 10.1371/journal.pone.0139360 (PMC4589387; doi:10.1371/journal.pone.0139360)
Supplement: S11 Table — Summary of all original lymphoma & CLL SNPs and their LD partners, along with information on whether or not any of these SNPs were found to be in DNase hypersensitivity sites, active promoters (for both ChromHMM and Segway), or strong enhancers (ChromHMM and Segway). All of the tracks are for GM12878. The final column describes the eQTL status of the as seen in Westra et al. (XLSX) [file pone.0139360.s011.xlsx]

## Sheet: Sheet1
chr	start	stop	rsid	strand	originalSNP	Dnase	ChromHmm-AP	ChromHmm-SE	Segway-AP	Segway-SE	eQTL (Westra et al)	GTEx eQTL
chr2	37596089	37596090	rs3770745	.	rs3770745	0	0	0	0	0	Not in HapMap, eQTL status unknown.	---
chr2	37595696	37595697	rs1468816	.	rs3770745	0	0	0	0	0	Not in HapMap, eQTL status unknown.	---
chr2	37596098	37596099	rs3770744	.	rs3770745	0	0	0	0	0	Not in HapMap, eQTL status unknown.	---
chr2	61054623	61054624	rs5013203	.	rs1432295	0	0	0	0	0	REL	---
chr2	61066666	61066667	rs1432295	.	rs1432295	1	0	1	0	1	REL	---
chr2	61067286	61067287	rs66609926	.	rs1432295	0	0	1	0	1	Not in HapMap, eQTL status unknown.	---
chr2	111598958	111598959	rs1554005	.	rs13401811	0	0	0	0	0	---	---
chr2	111600519	111600520	rs13395354	.	rs13401811	0	0	0	0	0	---	---
chr2	111601798	111601799	rs10185010	.	rs13401811	0	0	0	0	1	Not in HapMap, eQTL status unknown.	---
chr2	111604364	111604365	rs151158957	.	rs13401811	0	0	0	0	0	Not in HapMap, eQTL status unknown.	---
chr2	111605238	111605239	rs13396472	.	rs13401811	0	0	0	0	0	Not in HapMap, eQTL status unknown.	---
chr2	111606603	111606604	rs13397960	.	rs13401811	0	0	0	0	0	Not in HapMap, eQTL status unknown.	---
chr2	111607676	111607677	rs72832868	.	rs13401811	0	0	0	0	0	Not in HapMap, eQTL status unknown.	---
chr2	111616104	111616105	rs13401811	.	rs13401811	1	0	0	0	1	Not in HapMap, eQTL status unknown.	---
chr2	111797458	111797459	rs17483466	.	rs17483466	0	0	0	0	0	RPL23A	---
chr2	111794736	111794737	rs3789084	.	rs17483466	0	0	0	0	1	Not in HapMap, eQTL status unknown.	---
chr2	111795319	111795320	rs12473954	.	rs17483466	0	0	0	0	0	Not in HapMap, eQTL status unknown.	---
chr2	111796195	111796196	rs17549227	.	rs17483466	0	0	0	0	0	---	---
chr2	111797756	111797757	rs3789077	.	rs17483466	0	0	0	0	0	Not in HapMap, eQTL status unknown.	---
chr2	111797920	111797921	rs754352	.	rs17483466	0	0	0	0	0	---	---
chr2	111798658	111798659	rs752834	.	rs17483466	0	0	0	0	0	---	---
chr2	202111380	202111381	rs3769825	.	rs3769825	0	0	0	0	0	---	---
chr2	231091223	231091224	rs13397985	.	rs13397985	1	1	0	1	0	SP140,SP110,GTF2E2	---
chr2	231088084	231088085	rs13384787	.	rs13397985	0	0	0	0	1	SP140,SP110	---
chr2	231089943	231089944	rs10209615	.	rs13397985	0	0	1	0	0	SP140,SP110	---
chr2	231091340	231091341	rs6734753	.	rs13397985	0	1	0	0	0	Not in HapMap, eQTL status unknown.	---
chr2	231091341	231091342	rs6705808	.	rs13397985	0	1	0	0	0	Not in HapMap, eQTL status unknown.	---
chr2	231091656	231091657	rs7584894	.	rs13397985	0	1	0	0	0	Not in HapMap, eQTL status unknown.	---
chr2	231095678	231095679	rs7563433	.	rs13397985	1	0	0	0	0	SP140,SP110	---
chr2	231097129	231097130	rs6716753	.	rs13397985	0	0	0	0	0	SP140,SP110	---
chr2	231098040	231098041	rs6436922	.	rs13397985	0	0	0	0	0	SP140,SP110	---
chr2	231098071	231098072	rs7557418	.	rs13397985	0	0	0	0	0	Not in HapMap, eQTL status unknown.	---
chr2	231098478	231098479	rs1946410	.	rs13397985	0	0	0	0	0	Not in HapMap, eQTL status unknown.	---
chr2	231105646	231105647	rs10198539	.	rs13397985	0	0	0	0	0	SP140,SP110	---
chr2	231106724	231106725	rs10201872	.	rs13397985	0	0	0	0	0	SP140,SP110,GTF2E2	---
chr2	231106935	231106936	rs10202244	.	rs13397985	0	0	0	0	0	SP140,SP110	---
chr2	231109329	231109330	rs6743984	.	rs13397985	0	0	0	0	0	SP140,SP110	---
chr2	231110582	231110583	rs28445040	.	rs13397985	0	0	0	0	0	---	---
chr2	231113499	231113500	rs13426106	.	rs13397985	0	0	0	0	0	Not in HapMap, eQTL status unknown.	---
chr2	231114131	231114132	rs9989899	.	rs13397985	0	0	0	0	0	SP140,SP110	---
chr2	231114990	231114991	rs34855578	.	rs13397985	0	0	0	0	0	Not in HapMap, eQTL status unknown.	---
chr2	231114995	231114996	rs35857956	.	rs13397985	0	0	0	0	0	Not in HapMap, eQTL status unknown.	---
chr2	231115454	231115455	rs9989735	.	rs13397985	0	0	0	0	0	Not in HapMap, eQTL status unknown.	---
chr2	231115630	231115631	rs9989835	.	rs13397985	0	0	0	0	0	SP140,SP110	---
chr2	231115790	231115791	rs9989746	.	rs13397985	0	0	0	0	0	SP140,SP110	---
chr2	231115976	231115977	rs13385151	.	rs13397985	0	0	0	0	0	SP140,SP110	---
chr2	231116417	231116418	rs10498246	.	rs13397985	0	0	0	0	0	SP140,SP110	---
chr2	231116874	231116875	rs7423615	.	rs13397985	0	0	0	0	0	SP140,SP110	---
chr2	231119914	231119915	rs28693552	.	rs13397985	0	0	0	0	0	Not in HapMap, eQTL status unknown.	---
chr2	231156484	231156485	rs35008063	.	rs13397985	0	0	0	0	0	Not in HapMap, eQTL status unknown.	---
chr2	242294913	242294914	rs3755397	.	rs757978	1	0	0	0	1	Not in HapMap, eQTL status unknown.	---
chr2	242343404	242343405	rs3732276	.	rs757978	0	0	0	0	0	Not in HapMap, eQTL status unknown.	---
chr2	242344333	242344334	rs11681497	.	rs757978	0	0	0	0	0	SEPT2	SEPT2: Nerve Tibial, Artery Tibial, Thyroid, Skin Sun Exposed, Esophagus Mucosa, Lung, Artery Aorta, Blood, Adipose Subcutaneous, Muscle Skeletal, Heart Left Ventricle
chr2	242347614	242347615	rs115271170	.	rs757978	0	0	0	0	0	Not in HapMap, eQTL status unknown.	---
chr2	242347907	242347908	rs80085676	.	rs757978	0	0	0	0	0	Not in HapMap, eQTL status unknown.	---
chr2	242350944	242350945	rs2074771	.	rs757978	0	0	0	0	0	SEPT2	SEPT2: Nerve Tibial, Artery Tibial, Thyroid, Skin Sun Exposed, Esophagus Mucosa, Lung, Artery Aorta, Blood, Adipose Subcutaneous, Muscle Skeletal, Heart Left Ventricle
chr2	242352633	242352634	2:242352633	.	rs757978	0	0	0	0	0	Not in HapMap, eQTL status unknown.	---
chr2	242362240	242362241	rs11693232	.	rs757978	0	0	0	0	0	Not in HapMap, eQTL status unknown.	---
chr2	242366653	242366654	2:242366653	.	rs757978	0	0	0	0	0	Not in HapMap, eQTL status unknown.	---
chr2	242367915	242367916	rs73116394	.	rs757978	0	0	0	0	0	Not in HapMap, eQTL status unknown.	---
chr2	242371101	242371102	rs757978	.	rs757978	0	0	0	0	0	SEPT2,TAS2R3,FOXL1	SEPT2: Nerve Tibial, Artery Tibial, Thyroid, Skin Sun Exposed, Esophagus Mucosa, Lung, Artery Aorta, Blood, Adipose Subcutaneous, Muscle Skeletal, Heart Left Ventricle
chr2	242368693	242368694	rs73116396	.	rs757978	0	0	0	0	0	Not in HapMap, eQTL status unknown.	---
chr2	242375813	242375814	rs7601738	.	rs757978	0	0	0	0	0	SEPT2	SEPT2: Nerve Tibial, Artery Tibial, Thyroid, Skin Sun Exposed, Esophagus Mucosa, Lung, Artery Aorta, Blood, Adipose Subcutaneous, Muscle Skeletal, Heart Left Ventricle
chr2	242376499	242376500	rs72493807	.	rs757978	0	0	0	0	0	Not in HapMap, eQTL status unknown.	---
chr2	242378905	242378906	rs111943976	.	rs757978	0	0	0	0	0	Not in HapMap, eQTL status unknown.	---
chr2	242392759	242392760	rs28446330	.	rs757978	0	0	0	0	0	Not in HapMap, eQTL status unknown.	---
chr4	109002559	109002560	rs3819199	.	rs898518	0	0	0	0	0	Not in HapMap, eQTL status unknown.	---
chr4	109016824	109016825	rs898518	.	rs898518	0	0	0	0	0	---	---
chr4	109003752	109003753	rs3796999	.	rs898518	0	0	0	0	0	---	---
chr4	109006918	109006919	rs3797001	.	rs898518	0	0	0	0	0	Not in HapMap, eQTL status unknown.	---
chr4	109008266	109008267	rs6826742	.	rs898518	0	0	0	0	0	Not in HapMap, eQTL status unknown.	---
chr4	109009696	109009697	rs7676998	.	rs898518	0	0	0	0	0	---	---
chr4	109009771	109009772	rs7677491	.	rs898518	0	0	0	0	0	Not in HapMap, eQTL status unknown.	---
chr4	109012967	109012968	rs7655476	.	rs898518	0	0	0	0	0	Not in HapMap, eQTL status unknown.	---
chr4	109013537	109013538	rs28660527	.	rs898518	0	0	0	0	0	Not in HapMap, eQTL status unknown.	---
chr4	109013848	109013849	rs35245740	.	rs898518	0	0	0	0	0	Not in HapMap, eQTL status unknown.	---
chr4	109018062	109018063	rs4458527	.	rs898518	0	0	0	0	0	Not in HapMap, eQTL status unknown.	---
chr4	109018898	109018899	rs77236236	.	rs898518	0	0	0	0	0	Not in HapMap, eQTL status unknown.	---
chr4	109019829	109019830	rs6533350	.	rs898518	0	0	0	0	0	Not in HapMap, eQTL status unknown.	---
chr4	109020519	109020520	rs7667948	.	rs898518	0	0	0	0	0	Not in HapMap, eQTL status unknown.	---
chr4	109020698	109020699	rs67372037	.	rs898518	0	0	0	0	0	Not in HapMap, eQTL status unknown.	---
chr4	109021269	109021270	rs78866112	.	rs898518	0	0	0	0	0	Not in HapMap, eQTL status unknown.	---
chr4	109022452	109022453	rs6533351	.	rs898518	0	0	0	0	0	---	---
chr4	109025199	109025200	rs7665096	.	rs898518	0	0	0	0	0	Not in HapMap, eQTL status unknown.	---
chr4	109025379	109025380	rs7665304	.	rs898518	0	0	0	0	0	Not in HapMap, eQTL status unknown.	---
chr4	109025484	109025485	rs7666005	.	rs898518	0	0	0	0	0	Not in HapMap, eQTL status unknown.	---
chr4	109025865	109025866	rs7690934	.	rs898518	0	0	0	0	0	---	---
chr4	109025981	109025982	rs7671583	.	rs898518	0	0	0	0	0	Not in HapMap, eQTL status unknown.	---
chr4	109026235	109026236	rs744369	.	rs898518	0	0	0	0	0	Not in HapMap, eQTL status unknown.	---
chr4	109026414	109026415	rs2003869	.	rs898518	0	0	0	0	0	Not in HapMap, eQTL status unknown.	---
chr4	109028663	109028664	rs11405123	.	rs898518	0	0	0	0	0	Not in HapMap, eQTL status unknown.	---
chr4	109030320	109030321	rs7698317	.	rs898518	0	0	0	0	0	---	---
chr4	109030482	109030483	rs7698367	.	rs898518	0	0	0	0	0	---	---
chr4	109039419	109039420	rs6833849	.	rs898518	0	0	0	0	1	Not in HapMap, eQTL status unknown.	---
chr4	109041328	109041329	rs4423942	.	rs898518	0	0	0	0	0	Not in HapMap, eQTL status unknown.	---
chr4	109045549	109045550	rs6838919	.	rs898518	0	0	0	0	0	Not in HapMap, eQTL status unknown.	---
chr4	109046960	109046961	rs956237	.	rs898518	0	0	0	0	0	---	---
chr4	109047944	109047945	rs28617637	.	rs898518	0	0	0	0	0	Not in HapMap, eQTL status unknown.	---
chr4	109049374	109049375	rs10025623	.	rs898518	0	0	0	0	0	Not in HapMap, eQTL status unknown.	---
chr4	109049719	109049720	rs9992744	.	rs898518	0	0	0	0	0	---	---
chr4	109050652	109050653	rs55664149	.	rs898518	0	0	0	0	0	Not in HapMap, eQTL status unknown.	---
chr4	109051625	109051626	rs9999061	.	rs898518	0	0	0	0	0	Not in HapMap, eQTL status unknown.	---
chr4	109058718	109058719	rs9992763	.	rs898518	0	0	0	0	0	Not in HapMap, eQTL status unknown.	---
chr4	109089824	109089825	rs61399930	.	rs898518	0	0	0	0	0	Not in HapMap, eQTL status unknown.	---
chr5	96101944	96101945	rs27524	.	rs27524	0	0	0	0	0	ARTS-1,CAST	ERAP1: Blood, Muscle Skeletal, Lung
chr5	131995964	131995965	rs20541	.	rs20541	0	0	1	0	1	---	---
chr5	131995843	131995844	rs1295686	.	rs20541	1	0	1	0	1	---	---
chr5	131996445	131996446	rs1295685	.	rs20541	0	0	1	0	1	---	---
chr5	131996500	131996501	rs848	.	rs20541	0	0	1	0	1	---	---
chr5	131996669	131996670	rs847	.	rs20541	0	0	1	0	1	---	---
chr6	408079	408080	rs1050976	.	rs872071	0	0	0	0	0	---	---
chr6	409119	409120	rs9391997	.	rs872071	0	0	0	0	0	---	---
chr6	411064	411065	rs872071	.	rs872071	0	0	0	0	0	---	---
chr6	410417	410418	rs1050979	.	rs872071	0	0	0	0	0	Not in HapMap, eQTL status unknown.	---
chr6	412802	412803	rs9392504	.	rs872071	0	0	0	0	0	Not in HapMap, eQTL status unknown.	---
chr6	14636963	14636964	rs707824	.	rs707824	0	0	0	0	0	---	---
chr6	14632482	14632483	rs857483	.	rs707824	0	0	0	0	0	Not in HapMap, eQTL status unknown.	---
chr6	14633373	14633374	rs860751	.	rs707824	0	0	0	0	0	Not in HapMap, eQTL status unknown.	---
chr6	14635089	14635090	rs62393165	.	rs707824	0	0	0	0	0	Not in HapMap, eQTL status unknown.	---
chr6	14636617	14636618	rs62393166	.	rs707824	1	0	0	0	1	Not in HapMap, eQTL status unknown.	---
chr6	14636896	14636897	rs6924248	.	rs707824	0	0	0	0	1	Not in HapMap, eQTL status unknown.	---
chr8	128187874	128187875	rs35038261	.	rs2456449	0	0	0	0	0	Not in HapMap, eQTL status unknown.	---
chr8	128192981	128192982	rs2456449	.	rs2456449	0	0	1	0	1	STAU2	---
chr8	128193294	128193295	rs897586	.	rs2456449	0	0	1	0	1	Not in HapMap, eQTL status unknown.	---
chr8	128195259	128195260	rs2124594	.	rs2456449	0	0	1	0	0	Not in HapMap, eQTL status unknown.	---
chr8	128195334	128195335	rs140099016	.	rs2456449	0	0	1	0	0	Not in HapMap, eQTL status unknown.	---
chr8	128195335	128195336	rs149782417	.	rs2456449	0	0	1	0	0	Not in HapMap, eQTL status unknown.	---
chr8	128195337	128195338	rs2392738	.	rs2456449	0	0	1	0	0	Not in HapMap, eQTL status unknown.	---
chr8	128196360	128196361	rs2456450	.	rs2456449	0	0	1	0	1	Not in HapMap, eQTL status unknown.	---
chr8	128196627	128196628	rs2456451	.	rs2456449	0	0	1	0	1	Not in HapMap, eQTL status unknown.	---
chr8	128197088	128197089	rs2445610	.	rs2456449	0	0	1	0	1	---	---
chr8	128200556	128200557	rs2466028	.	rs2456449	1	0	1	0	1	---	---
chr8	128200971	128200972	rs2466029	.	rs2456449	0	0	1	0	1	Not in HapMap, eQTL status unknown.	---
chr8	128201359	128201360	rs2456453	.	rs2456449	0	0	1	0	1	---	---
chr8	128203857	128203858	rs1021954	.	rs2456449	0	0	1	0	1	Not in HapMap, eQTL status unknown.	---
chr8	128203973	128203974	rs1021955	.	rs2456449	0	0	1	0	0	---	---
chr8	128206586	128206587	rs35006079	.	rs2456449	0	0	0	0	0	Not in HapMap, eQTL status unknown.	---
chr8	129075832	129075833	rs2608053	.	rs2608053	0	0	1	0	1	---	---
chr8	129076509	129076510	rs2720665	.	rs2608053	0	0	1	0	1	Not in HapMap, eQTL status unknown.	---
chr8	129166765	129166766	rs34769615	.	rs2019960	0	0	0	0	0	Not in HapMap, eQTL status unknown.	---
chr8	129166933	129166934	rs11984502	.	rs2019960	0	0	0	0	0	Not in HapMap, eQTL status unknown.	---
chr8	129167140	129167141	rs13249280	.	rs2019960	0	0	0	0	0	Not in HapMap, eQTL status unknown.	---
chr8	129170431	129170432	rs35924682	.	rs2019960	0	0	0	0	0	Not in HapMap, eQTL status unknown.	---
chr8	129170596	129170597	rs4733839	.	rs2019960	0	0	0	0	0	Not in HapMap, eQTL status unknown.	---
chr8	129170776	129170777	rs4733840	.	rs2019960	0	0	0	0	0	Not in HapMap, eQTL status unknown.	---
chr8	129171082	129171083	rs13255672	.	rs2019960	0	0	0	0	0	---	---
chr8	129171843	129171844	rs57782054	.	rs2019960	0	0	0	0	0	Not in HapMap, eQTL status unknown.	---
chr8	129172561	129172562	rs36111777	.	rs2019960	0	0	0	0	0	Not in HapMap, eQTL status unknown.	---
chr8	129173761	129173762	rs55886082	.	rs2019960	0	0	0	0	0	Not in HapMap, eQTL status unknown.	---
chr8	129174284	129174285	rs4733842	.	rs2019960	0	0	0	0	0	---	---
chr8	129174464	129174465	rs13266804	.	rs2019960	0	0	0	0	0	Not in HapMap, eQTL status unknown.	---
chr8	129174546	129174547	rs35451470	.	rs2019960	0	0	0	0	0	Not in HapMap, eQTL status unknown.	---
chr8	129174624	129174625	rs34820057	.	rs2019960	0	0	0	0	0	Not in HapMap, eQTL status unknown.	---
chr8	129175045	129175046	rs13276381	.	rs2019960	0	0	0	0	0	Not in HapMap, eQTL status unknown.	---
chr8	129175460	129175461	rs4733843	.	rs2019960	0	0	0	0	0	Not in HapMap, eQTL status unknown.	---
chr8	129176011	129176012	rs7826401	.	rs2019960	0	0	0	0	0	Not in HapMap, eQTL status unknown.	---
chr8	129176659	129176660	rs7017155	.	rs2019960	0	0	0	0	0	Not in HapMap, eQTL status unknown.	---
chr8	129177769	129177770	rs7819665	.	rs2019960	0	0	0	0	0	Not in HapMap, eQTL status unknown.	---
chr8	129177770	129177771	rs11989574	.	rs2019960	0	0	0	0	0	Not in HapMap, eQTL status unknown.	---
chr8	129178331	129178332	rs7836518	.	rs2019960	0	0	0	0	0	Not in HapMap, eQTL status unknown.	---
chr8	129179090	129179091	rs13280095	.	rs2019960	0	0	0	0	0	Not in HapMap, eQTL status unknown.	---
chr8	129179096	129179097	rs13280365	.	rs2019960	0	0	0	0	0	Not in HapMap, eQTL status unknown.	---
chr8	129179788	129179789	rs7830477	.	rs2019960	0	0	0	0	0	Not in HapMap, eQTL status unknown.	---
chr8	129180309	129180310	rs36099148	.	rs2019960	0	0	0	0	0	Not in HapMap, eQTL status unknown.	---
chr8	129180330	129180331	rs34746976	.	rs2019960	0	0	0	0	0	Not in HapMap, eQTL status unknown.	---
chr8	129180707	129180708	rs1995218	.	rs2019960	0	0	0	0	0	Not in HapMap, eQTL status unknown.	---
chr8	129181647	129181648	rs4733598	.	rs2019960	0	0	0	0	0	---	---
chr8	129182844	129182845	rs7016362	.	rs2019960	0	0	0	0	0	Not in HapMap, eQTL status unknown.	---
chr8	129183084	129183085	rs16902685	.	rs2019960	0	0	0	0	0	Not in HapMap, eQTL status unknown.	---
chr8	129183642	129183643	rs6470604	.	rs2019960	0	0	0	0	0	Not in HapMap, eQTL status unknown.	---
chr8	129185399	129185400	rs6989829	.	rs2019960	0	0	0	0	0	---	---
chr8	129185951	129185952	rs6470605	.	rs2019960	1	0	0	0	0	Not in HapMap, eQTL status unknown.	---
chr8	129185996	129185997	rs6470606	.	rs2019960	1	0	0	0	1	Not in HapMap, eQTL status unknown.	---
chr8	129186069	129186070	rs6470607	.	rs2019960	1	0	0	0	1	Not in HapMap, eQTL status unknown.	---
chr8	129186425	129186426	rs7825733	.	rs2019960	0	0	0	0	1	Not in HapMap, eQTL status unknown.	---
chr8	129186548	129186549	rs7826019	.	rs2019960	1	0	0	0	1	Not in HapMap, eQTL status unknown.	---
chr8	129186636	129186637	rs7826413	.	rs2019960	0	0	0	0	1	Not in HapMap, eQTL status unknown.	---
chr8	129187748	129187749	rs6987197	.	rs2019960	0	0	0	0	0	Not in HapMap, eQTL status unknown.	---
chr8	129192271	129192272	rs2019960	.	rs2019960	0	0	0	0	0	SNRPC,LYN	---
chr8	129187970	129187971	rs6987519	.	rs2019960	0	0	0	0	0	Not in HapMap, eQTL status unknown.	---
chr8	129188425	129188426	rs4733844	.	rs2019960	0	0	0	0	0	Not in HapMap, eQTL status unknown.	---
chr8	129188457	129188458	rs4733845	.	rs2019960	0	0	0	0	0	Not in HapMap, eQTL status unknown.	---
chr8	129190321	129190322	rs16902691	.	rs2019960	0	0	0	0	0	Not in HapMap, eQTL status unknown.	---
chr8	129190544	129190545	rs12156002	.	rs2019960	0	0	0	0	0	---	---
chr8	129191919	129191920	rs5894915	.	rs2019960	0	0	0	0	0	Not in HapMap, eQTL status unknown.	---
chr8	129193615	129193616	rs11997042	.	rs2019960	0	0	0	0	0	Not in HapMap, eQTL status unknown.	---
chr8	129194478	129194479	rs34364082	.	rs2019960	0	0	0	0	0	Not in HapMap, eQTL status unknown.	---
chr8	129198290	129198291	rs59602790	.	rs2019960	1	0	0	0	1	Not in HapMap, eQTL status unknown.	---
chr8	129198786	129198787	rs56223651	.	rs2019960	0	0	0	0	0	Not in HapMap, eQTL status unknown.	---
chr8	129198885	129198886	rs16902700	.	rs2019960	0	0	0	0	0	---	---
chr8	129202576	129202577	rs34409623	.	rs2019960	0	0	0	0	0	Not in HapMap, eQTL status unknown.	---
chr8	129204191	129204192	rs6996790	.	rs2019960	0	0	0	0	0	Not in HapMap, eQTL status unknown.	---
chr8	129207225	129207226	rs6995020	.	rs2019960	0	0	0	0	0	Not in HapMap, eQTL status unknown.	---
chr8	129207906	129207907	rs56202199	.	rs2019960	0	0	0	0	0	Not in HapMap, eQTL status unknown.	---
chr8	129210326	129210327	rs62527078	.	rs2019960	0	0	0	0	0	Not in HapMap, eQTL status unknown.	---
chr8	129215374	129215375	rs7820652	.	rs2019960	0	0	0	0	0	---	---
chr8	129217738	129217739	rs6470610	.	rs2019960	0	0	0	0	0	Not in HapMap, eQTL status unknown.	---
chr8	129218859	129218860	rs7010390	.	rs2019960	0	0	0	0	1	---	---
chr8	129220073	129220074	rs11995854	.	rs2019960	0	0	0	0	0	---	---
chr8	129221777	129221778	rs11381299	.	rs2019960	0	0	0	0	0	Not in HapMap, eQTL status unknown.	---
chr9	22206987	22206988	rs1679013	.	rs1679013	0	0	0	0	0	MTAP,CDKN2B	---
chr10	8093034	8093035	rs501764	.	rs501764	0	0	0	0	0	---	---
chr10	8089033	8089034	rs263423	.	rs501764	1	0	0	0	0	Not in HapMap, eQTL status unknown.	---
chr10	90759724	90759725	rs4406737	.	rs4406737	0	0	1	0	0	STAMBPL1,AL157394.15,ACTA2,FAS	FAS: Adipose Subcutaneous, ACTA2 & ACTA2-AS1: Blood
chr10	90758917	90758918	rs11591675	.	rs4406737	0	0	1	0	0	Not in HapMap, eQTL status unknown.	---
chr10	90759613	90759614	rs2147420	.	rs4406737	0	0	1	0	0	STAMBPL1,AL157394.15,ACTA2,FAS	FAS: Adipose Subcutaneous, ACTA2 & ACTA2-AS1: Blood
chr10	90759772	90759773	rs2148287	.	rs4406737	0	0	1	0	0	Not in HapMap, eQTL status unknown.	---
chr10	90760012	90760013	rs4406738	.	rs4406737	0	0	1	0	1	STAMBPL1,AL157394.15,ACTA2,FAS	FAS: Adipose Subcutaneous, ACTA2 & ACTA2-AS1: Blood
chr10	90760107	90760108	rs2182408	.	rs4406737	0	0	1	0	1	Not in HapMap, eQTL status unknown.	---
chr10	90760318	90760319	rs1926194	.	rs4406737	0	0	1	0	0	STAMBPL1,AL157394.15,ACTA2,FAS	FAS: Adipose Subcutaneous, ACTA2 & ACTA2-AS1: Blood
chr10	90760606	90760607	rs1926193	.	rs4406737	0	0	1	0	0	Not in HapMap, eQTL status unknown.	---
chr10	90760620	90760621	rs1926192	.	rs4406737	0	0	1	0	0	Not in HapMap, eQTL status unknown.	---
chr10	90760662	90760663	rs4244983	.	rs4406737	0	0	1	0	0	STAMBPL1,AL157394.15,ACTA2,FAS	---
chr10	90760669	90760670	rs9658720	.	rs4406737	0	0	1	0	0	Not in HapMap, eQTL status unknown.	---
chr10	90762376	90762377	rs7069750	.	rs4406737	0	0	1	0	1	STAMBPL1,AL157394.15,ACTA2,FAS	FAS: Adipose Subcutaneous, ACTA2 & ACTA2-AS1: Blood
chr10	90764891	90764892	rs9658742	.	rs4406737	0	0	0	0	0	STAMBPL1,AL157394.15,ACTA2,FAS	FAS: Adipose Subcutaneous, ACTA2: Blood
chr11	2309898	2309899	rs1029409	.	rs7944004	0	0	0	0	0	TSPAN32,ASCL2,CD81	TSPAN32: Nerve Tibial
chr11	2311152	2311153	rs7944004	.	rs7944004	0	0	0	0	0	TSPAN32,ASCL2,CD81,TSPAN32	---
chr11	58043431	58043432	rs17471365	.	rs12289961	0	0	0	0	0	---	---
chr11	58043623	58043624	rs7112590	.	rs12289961	0	0	0	0	0	Not in HapMap, eQTL status unknown.	---
chr11	58043643	58043644	rs73479901	.	rs12289961	0	0	0	0	0	Not in HapMap, eQTL status unknown.	---
chr11	58046963	58046964	rs12363504	.	rs12289961	0	0	0	0	0	Not in HapMap, eQTL status unknown.	---
chr11	58060192	58060193	rs12289961	.	rs12289961	0	0	0	0	0	LPXN	---
chr11	58049326	58049327	rs141808372	.	rs12289961	0	0	0	0	0	Not in HapMap, eQTL status unknown.	---
chr11	58049755	58049756	rs4127347	.	rs12289961	0	0	0	0	0	Not in HapMap, eQTL status unknown.	---
chr11	58051078	58051079	rs7107808	.	rs12289961	0	0	0	0	0	LPXN	---
chr11	58051111	58051112	rs77894570	.	rs12289961	0	0	0	0	0	Not in HapMap, eQTL status unknown.	---
chr11	58052357	58052358	rs7111679	.	rs12289961	0	0	0	0	0	LPXN	---
chr11	58052734	58052735	rs7128629	.	rs12289961	0	0	0	0	0	Not in HapMap, eQTL status unknown.	---
chr11	58054187	58054188	rs2096558	.	rs12289961	0	0	0	0	0	LPXN	---
chr11	58055199	58055200	rs12362065	.	rs12289961	0	0	0	0	0	---	---
chr11	58055698	58055699	rs12365107	.	rs12289961	0	0	0	0	0	LPXN	---
chr11	58057498	58057499	11:58057498	.	rs12289961	0	0	0	0	0	Not in HapMap, eQTL status unknown.	---
chr11	58058761	58058762	rs112498123	.	rs12289961	0	0	0	0	0	Not in HapMap, eQTL status unknown.	---
chr11	58059338	58059339	rs55983896	.	rs12289961	0	0	0	0	0	Not in HapMap, eQTL status unknown.	---
chr11	58059530	58059531	rs12270110	.	rs12289961	0	0	0	0	0	LPXN	---
chr11	58059726	58059727	rs12295189	.	rs12289961	0	0	0	0	0	LPXN	---
chr11	58059793	58059794	rs12295247	.	rs12289961	0	0	0	0	0	Not in HapMap, eQTL status unknown.	---
chr11	58059884	58059885	rs12288500	.	rs12289961	0	0	0	0	0	Not in HapMap, eQTL status unknown.	---
chr11	58060600	58060601	rs4387363	.	rs12289961	0	0	0	0	0	Not in HapMap, eQTL status unknown.	---
chr11	58060675	58060676	rs4509786	.	rs12289961	0	0	0	0	0	LPXN	---
chr11	58062280	58062281	rs139881535	.	rs12289961	0	0	0	0	0	Not in HapMap, eQTL status unknown.	---
chr11	58063166	58063167	rs4459322	.	rs12289961	0	0	0	0	0	---	---
chr11	58063785	58063786	rs7480262	.	rs12289961	0	0	0	0	0	Not in HapMap, eQTL status unknown.	---
chr11	58066267	58066268	rs11229345	.	rs12289961	0	0	0	0	0	LPXN	---
chr11	58068321	58068322	rs17152616	.	rs12289961	0	0	0	0	0	Not in HapMap, eQTL status unknown.	---
chr11	58070308	58070309	rs58085299	.	rs12289961	0	0	0	0	0	Not in HapMap, eQTL status unknown.	---
chr11	58070540	58070541	rs57106977	.	rs12289961	0	0	0	0	0	Not in HapMap, eQTL status unknown.	---
chr11	58073057	58073058	rs11229350	.	rs12289961	0	0	0	0	0	Not in HapMap, eQTL status unknown.	---
chr11	58076727	58076728	rs11494130	.	rs12289961	0	0	0	0	0	Not in HapMap, eQTL status unknown.	---
chr11	58076959	58076960	rs11494131	.	rs12289961	0	0	0	0	0	Not in HapMap, eQTL status unknown.	---
chr11	58077288	58077289	rs12361789	.	rs12289961	0	0	0	0	0	Not in HapMap, eQTL status unknown.	---
chr11	58078059	58078060	rs73481989	.	rs12289961	0	0	0	0	0	Not in HapMap, eQTL status unknown.	---
chr11	58078823	58078824	rs113456492	.	rs12289961	0	0	0	0	0	Not in HapMap, eQTL status unknown.	---
chr11	58079289	58079290	rs12364387	.	rs12289961	0	0	0	0	0	Not in HapMap, eQTL status unknown.	---
chr11	58080308	58080309	rs4482047	.	rs12289961	0	0	0	0	0	Not in HapMap, eQTL status unknown.	---
chr11	58081560	58081561	rs11229358	.	rs12289961	0	0	0	0	0	Not in HapMap, eQTL status unknown.	---
chr11	58082085	58082086	rs11229359	.	rs12289961	0	0	0	0	0	Not in HapMap, eQTL status unknown.	---
chr11	58088112	58088113	rs57677939	.	rs12289961	0	0	0	0	0	Not in HapMap, eQTL status unknown.	---
chr11	58096825	58096826	rs58411033	.	rs12289961	0	0	0	0	0	Not in HapMap, eQTL status unknown.	---
chr11	58100929	58100930	rs144498703	.	rs12289961	0	0	0	0	0	Not in HapMap, eQTL status unknown.	---
chr11	58101526	58101527	rs57922517	.	rs12289961	0	0	0	0	0	Not in HapMap, eQTL status unknown.	---
chr11	58101882	58101883	rs78776290	.	rs12289961	0	0	0	0	0	Not in HapMap, eQTL status unknown.	---
chr11	58105191	58105192	rs73484144	.	rs12289961	0	0	0	0	0	Not in HapMap, eQTL status unknown.	---
chr11	58111109	58111110	rs734777	.	rs12289961	0	0	0	0	0	Not in HapMap, eQTL status unknown.	---
chr11	58111700	58111701	rs11229371	.	rs12289961	0	0	0	0	0	---	---
chr11	58114715	58114716	rs60200286	.	rs12289961	0	0	0	0	0	Not in HapMap, eQTL status unknown.	---
chr11	58115644	58115645	rs7342155	.	rs12289961	0	0	0	0	0	Not in HapMap, eQTL status unknown.	---
chr11	58116832	58116833	rs79894420	.	rs12289961	0	0	0	0	0	Not in HapMap, eQTL status unknown.	---
chr11	58119301	58119302	rs34467437	.	rs12289961	0	0	0	0	0	Not in HapMap, eQTL status unknown.	---
chr11	58125005	58125006	rs12361133	.	rs12289961	0	0	0	0	0	Not in HapMap, eQTL status unknown.	---
chr11	58136176	58136177	11:58136176	.	rs12289961	0	0	0	0	0	Not in HapMap, eQTL status unknown.	---
chr11	58136213	58136214	rs142725447	.	rs12289961	0	0	0	0	0	Not in HapMap, eQTL status unknown.	---
chr11	58138894	58138895	rs11229385	.	rs12289961	0	0	0	0	0	Not in HapMap, eQTL status unknown.	---
chr11	58139821	58139822	rs7483542	.	rs12289961	0	0	0	0	0	Not in HapMap, eQTL status unknown.	---
chr11	58141118	58141119	rs11229387	.	rs12289961	0	0	0	0	0	LPXN,ZFP91	---
chr11	58146840	58146841	rs139924732	.	rs12289961	0	0	0	0	0	Not in HapMap, eQTL status unknown.	---
chr11	58149976	58149977	rs11229391	.	rs12289961	0	0	0	0	0	Not in HapMap, eQTL status unknown.	---
chr11	58152605	58152606	rs11229393	.	rs12289961	0	0	0	0	0	---	---
chr11	58153699	58153700	rs201821332	.	rs12289961	0	0	0	0	0	Not in HapMap, eQTL status unknown.	---
chr11	58156467	58156468	rs17473544	.	rs12289961	0	0	0	0	0	---	---
chr11	58149976	58149977	rs11229391	.	rs948562	0	0	0	0	0	Not in HapMap, eQTL status unknown.	---
chr11	58152605	58152606	rs11229393	.	rs948562	0	0	0	0	0	---	---
chr11	58153699	58153700	rs201821332	.	rs948562	0	0	0	0	0	Not in HapMap, eQTL status unknown.	---
chr11	58156467	58156468	rs17473544	.	rs948562	0	0	0	0	0	---	---
chr11	58169496	58169497	rs75365860	.	rs12289961	0	0	0	0	0	Not in HapMap, eQTL status unknown.	---
chr11	58178587	58178588	rs11229425	.	rs12289961	0	0	0	0	0	---	---
chr11	58169496	58169497	rs75365860	.	rs948562	0	0	0	0	0	Not in HapMap, eQTL status unknown.	---
chr11	58178587	58178588	rs11229425	.	rs948562	0	0	0	0	0	---	---
chr11	58191203	58191204	rs11229438	.	rs948562	0	0	0	0	0	---	---
chr11	58194192	58194193	rs11229440	.	rs948562	0	0	0	0	0	---	---
chr11	58194506	58194507	rs67152453	.	rs948562	0	0	0	0	0	Not in HapMap, eQTL status unknown.	---
chr11	58194509	58194510	rs67217354	.	rs948562	0	0	0	0	0	Not in HapMap, eQTL status unknown.	---
chr11	58197873	58197874	rs11229444	.	rs948562	0	0	0	0	0	Not in HapMap, eQTL status unknown.	---
chr11	58201628	58201629	rs11229449	.	rs948562	0	0	0	0	0	Not in HapMap, eQTL status unknown.	---
chr11	58202524	58202525	rs111790923	.	rs948562	0	0	0	0	0	Not in HapMap, eQTL status unknown.	---
chr11	58203978	58203979	rs111377246	.	rs948562	0	0	0	0	0	Not in HapMap, eQTL status unknown.	---
chr11	58210938	58210939	rs12146682	.	rs948562	0	0	0	0	0	Not in HapMap, eQTL status unknown.	---
chr11	58217142	58217143	rs113707421	.	rs948562	0	0	0	0	0	Not in HapMap, eQTL status unknown.	---
chr11	58217281	58217282	rs60079625	.	rs948562	0	0	0	0	0	Not in HapMap, eQTL status unknown.	---
chr11	58218773	58218774	rs11229468	.	rs948562	0	0	0	0	0	Not in HapMap, eQTL status unknown.	---
chr11	58219726	58219727	rs73485969	.	rs948562	0	0	0	0	0	Not in HapMap, eQTL status unknown.	---
chr11	58219751	58219752	rs113392266	.	rs948562	0	0	0	0	0	Not in HapMap, eQTL status unknown.	---
chr11	58220360	58220361	rs74406537	.	rs948562	0	0	0	0	0	Not in HapMap, eQTL status unknown.	---
chr11	58220464	58220465	rs73485972	.	rs948562	0	0	0	0	0	Not in HapMap, eQTL status unknown.	---
chr11	58221445	58221446	rs188015703	.	rs948562	0	0	0	0	0	Not in HapMap, eQTL status unknown.	---
chr11	58221452	58221453	rs111847430	.	rs948562	0	0	0	0	0	Not in HapMap, eQTL status unknown.	---
chr11	58222426	58222427	rs12361623	.	rs948562	0	0	0	0	0	Not in HapMap, eQTL status unknown.	---
chr11	58223920	58223921	rs12362087	.	rs948562	0	0	0	0	0	---	---
chr11	58224352	58224353	rs12362108	.	rs948562	0	0	0	0	0	Not in HapMap, eQTL status unknown.	---
chr11	58225035	58225036	rs12363774	.	rs948562	0	0	0	0	0	Not in HapMap, eQTL status unknown.	---
chr11	58226251	58226252	rs11229472	.	rs948562	0	0	0	0	0	---	---
chr11	58226572	58226573	rs113345869	.	rs948562	0	0	0	0	0	Not in HapMap, eQTL status unknown.	---
chr11	58226905	58226906	rs12362953	.	rs948562	0	0	0	0	0	Not in HapMap, eQTL status unknown.	---
chr11	58227165	58227166	rs137900625	.	rs948562	0	0	0	0	0	Not in HapMap, eQTL status unknown.	---
chr11	58227202	58227203	rs11229474	.	rs948562	0	0	0	0	0	Not in HapMap, eQTL status unknown.	---
chr11	58227383	58227384	rs11229475	.	rs948562	0	0	0	0	0	Not in HapMap, eQTL status unknown.	---
chr11	58228593	58228594	rs11229476	.	rs948562	0	0	0	0	0	Not in HapMap, eQTL status unknown.	---
chr11	58228864	58228865	rs11229478	.	rs948562	0	0	0	0	0	Not in HapMap, eQTL status unknown.	---
chr11	58228900	58228901	rs10896783	.	rs948562	0	0	0	0	0	Not in HapMap, eQTL status unknown.	---
chr11	58230631	58230632	rs11229479	.	rs948562	0	0	0	0	0	Not in HapMap, eQTL status unknown.	---
chr11	58231221	58231222	rs4313600	.	rs948562	0	0	0	0	0	Not in HapMap, eQTL status unknown.	---
chr11	58231682	58231683	rs11229480	.	rs948562	0	0	0	0	0	Not in HapMap, eQTL status unknown.	---
chr11	58231747	58231748	rs146118105	.	rs948562	0	0	0	0	0	Not in HapMap, eQTL status unknown.	---
chr11	58231899	58231900	rs11229481	.	rs948562	0	0	0	0	0	Not in HapMap, eQTL status unknown.	---
chr11	58232026	58232027	rs11229483	.	rs948562	0	0	0	0	0	Not in HapMap, eQTL status unknown.	---
chr11	58232197	58232198	rs11229484	.	rs948562	0	0	0	0	0	Not in HapMap, eQTL status unknown.	---
chr11	58232854	58232855	rs11229485	.	rs948562	0	0	0	0	0	---	---
chr11	58239983	58239984	rs201061804	.	rs948562	0	0	0	0	0	Not in HapMap, eQTL status unknown.	---
chr11	58245707	58245708	rs140166409	.	rs948562	0	0	0	0	0	Not in HapMap, eQTL status unknown.	---
chr11	58249947	58249948	rs78111333	.	rs948562	0	0	0	0	0	Not in HapMap, eQTL status unknown.	---
chr11	58255678	58255679	rs12361887	.	rs948562	0	0	0	0	0	---	---
chr11	58267853	58267854	rs141715061	.	rs948562	0	0	0	0	0	Not in HapMap, eQTL status unknown.	---
chr11	58268393	58268394	rs112535451	.	rs948562	0	0	0	0	0	Not in HapMap, eQTL status unknown.	---
chr11	58281882	58281883	rs79869893	.	rs948562	0	0	0	0	0	Not in HapMap, eQTL status unknown.	---
chr11	58285981	58285982	rs76435840	.	rs948562	0	0	0	0	0	Not in HapMap, eQTL status unknown.	---
chr11	58295900	58295901	rs79475579	.	rs948562	0	0	0	0	0	Not in HapMap, eQTL status unknown.	---
chr11	58297542	58297543	rs111901203	.	rs948562	0	0	0	0	0	Not in HapMap, eQTL status unknown.	---
chr11	58300754	58300755	rs7112350	.	rs948562	0	0	0	0	0	Not in HapMap, eQTL status unknown.	---
chr11	58301855	58301856	rs60998298	.	rs948562	0	0	0	0	0	Not in HapMap, eQTL status unknown.	---
chr11	58301976	58301977	rs111309986	.	rs948562	0	0	0	0	0	Not in HapMap, eQTL status unknown.	---
chr11	58321703	58321704	rs113936837	.	rs948562	0	0	0	0	0	Not in HapMap, eQTL status unknown.	---
chr11	58331309	58331310	rs3829218	.	rs948562	0	0	0	0	0	---	---
chr11	58341506	58341507	rs113918503	.	rs948562	0	1	0	1	0	Not in HapMap, eQTL status unknown.	---
chr11	58347765	58347766	rs948562	.	rs948562	0	1	0	0	0	---	---
chr11	58347972	58347973	rs5792113	.	rs948562	0	1	0	0	0	Not in HapMap, eQTL status unknown.	---
chr11	58348386	58348387	rs11229535	.	rs948562	0	1	0	0	0	Not in HapMap, eQTL status unknown.	---
chr11	58349298	58349299	rs5792115	.	rs948562	0	0	0	0	0	Not in HapMap, eQTL status unknown.	---
chr11	58352865	58352866	rs11229537	.	rs948562	0	0	0	0	0	Not in HapMap, eQTL status unknown.	---
chr11	58358368	58358369	rs12365551	.	rs948562	0	0	0	0	0	Not in HapMap, eQTL status unknown.	---
chr11	58359616	58359617	rs7481388	.	rs948562	0	0	0	0	0	Not in HapMap, eQTL status unknown.	---
chr11	58364175	58364176	rs35724497	.	rs948562	0	0	0	0	0	Not in HapMap, eQTL status unknown.	---
chr11	58366240	58366241	11:58366240	.	rs948562	0	0	0	0	0	Not in HapMap, eQTL status unknown.	---
chr11	58366242	58366243	11:58366242	.	rs948562	0	0	0	0	0	Not in HapMap, eQTL status unknown.	---
chr11	58369698	58369699	rs7482383	.	rs948562	0	0	0	0	0	Not in HapMap, eQTL status unknown.	---
chr11	58371554	58371555	rs79170562	.	rs948562	0	0	0	0	0	Not in HapMap, eQTL status unknown.	---
chr11	58371794	58371795	rs76985515	.	rs948562	0	0	0	0	0	Not in HapMap, eQTL status unknown.	---
chr11	58375070	58375071	rs141846663	.	rs948562	0	0	0	0	0	Not in HapMap, eQTL status unknown.	---
chr11	58375293	58375294	rs1944051	.	rs948562	0	0	0	0	0	Not in HapMap, eQTL status unknown.	---
chr11	58375553	58375554	rs7484263	.	rs948562	0	0	0	0	0	Not in HapMap, eQTL status unknown.	---
chr11	58376735	58376736	rs7945889	.	rs948562	0	0	0	0	0	---	---
chr11	58382649	58382650	rs78176302	.	rs948562	0	0	0	0	0	Not in HapMap, eQTL status unknown.	---
chr11	58382878	58382879	rs139309329	.	rs948562	0	0	0	0	0	Not in HapMap, eQTL status unknown.	---
chr11	58383753	58383754	rs201936026	.	rs948562	0	0	0	0	0	Not in HapMap, eQTL status unknown.	---
chr11	58385752	58385753	rs11541682	.	rs948562	0	0	0	0	0	Not in HapMap, eQTL status unknown.	---
chr11	58388652	58388653	rs113319835	.	rs948562	0	0	0	0	0	Not in HapMap, eQTL status unknown.	---
chr11	58390007	58390008	rs17489568	.	rs948562	0	0	0	0	0	Not in HapMap, eQTL status unknown.	---
chr11	58391501	58391502	rs1800169	.	rs948562	0	0	0	0	0	---	---
chr11	58395023	58395024	rs17568220	.	rs948562	0	0	0	0	0	Not in HapMap, eQTL status unknown.	---
chr11	58397793	58397794	rs2186381	.	rs948562	0	0	0	0	0	Not in HapMap, eQTL status unknown.	---
chr11	58400914	58400915	rs11229552	.	rs948562	0	0	0	0	0	Not in HapMap, eQTL status unknown.	---
chr11	58401547	58401548	rs60767173	.	rs948562	0	0	0	0	0	Not in HapMap, eQTL status unknown.	---
chr11	58404499	58404500	rs2298607	.	rs948562	0	0	0	0	0	---	---
chr11	58414461	58414462	rs1938601	.	rs948562	0	0	1	0	1	Not in HapMap, eQTL status unknown.	---
chr11	58415573	58415574	rs73470773	.	rs948562	0	0	1	0	1	Not in HapMap, eQTL status unknown.	---
chr11	58418067	58418068	rs73470778	.	rs948562	0	0	0	0	0	Not in HapMap, eQTL status unknown.	---
chr11	58428464	58428465	rs60483579	.	rs948562	0	0	0	0	0	Not in HapMap, eQTL status unknown.	---
chr11	58428467	58428468	rs5020735	.	rs948562	0	0	0	0	0	Not in HapMap, eQTL status unknown.	---
chr11	58429785	58429786	rs75708979	.	rs948562	0	0	0	0	0	Not in HapMap, eQTL status unknown.	---
chr11	58429802	58429803	rs78629620	.	rs948562	0	0	0	0	0	Not in HapMap, eQTL status unknown.	---
chr11	58434232	58434233	rs12361770	.	rs948562	0	0	0	0	0	ZFP91	---
chr11	123343261	123343262	rs12790721	.	rs735665	0	0	0	0	0	Not in HapMap, eQTL status unknown.	---
chr11	123344435	123344436	rs36020612	.	rs735665	0	0	0	0	0	Not in HapMap, eQTL status unknown.	---
chr11	123344959	123344960	rs36051450	.	rs735665	0	0	0	0	0	Not in HapMap, eQTL status unknown.	---
chr11	123352163	123352164	rs151157792	.	rs735665	0	0	1	0	1	Not in HapMap, eQTL status unknown.	---
chr11	123353693	123353694	rs12798553	.	rs735665	0	0	0	0	1	Not in HapMap, eQTL status unknown.	---
chr11	123361397	123361398	rs735665	.	rs735665	0	0	0	0	0	HLA-DOB,HLA-DOA,CD79A,CD19,ZNF284	---
chr11	123355391	123355392	rs35923643	.	rs735665	1	0	0	0	1	Not in HapMap, eQTL status unknown.	---
chr11	123356451	123356452	rs35871881	.	rs735665	0	0	0	0	0	Not in HapMap, eQTL status unknown.	---
chr13	28151181	28151182	rs2147154	.	rs7097	0	0	0	0	0	Not in HapMap, eQTL status unknown.	---
chr13	28162051	28162052	rs6491219	.	rs7097	0	0	0	0	0	Not in HapMap, eQTL status unknown.	---
chr13	28169622	28169623	rs3049453	.	rs7097	0	0	0	0	0	Not in HapMap, eQTL status unknown.	---
chr13	28170189	28170190	rs1535786	.	rs7097	0	0	0	0	0	Not in HapMap, eQTL status unknown.	---
chr13	28173662	28173663	rs9512760	.	rs7097	0	0	0	0	0	POLR1D,GTF3A,LNX2	POLR1D: Blood
chr13	28177227	28177228	rs833087	.	rs7097	0	0	0	0	0	Not in HapMap, eQTL status unknown.	---
chr13	28177866	28177867	rs482704	.	rs7097	0	0	0	0	0	POLR1D,LNX2,GTF3A	POLR1D: Blood
chr13	28183004	28183005	rs833093	.	rs7097	0	0	0	0	0	Not in HapMap, eQTL status unknown.	---
chr13	28187347	28187348	rs511644	.	rs7097	0	0	0	0	0	Not in HapMap, eQTL status unknown.	---
chr13	28192930	28192931	rs615284	.	rs7097	0	0	0	0	0	POLR1D,LNX2,GTF3A	POLR1D: Blood
chr13	28194806	28194807	rs694609	.	rs7097	1	1	0	1	0	POLR1D,LNX2,GTF3A	POLR1D: Blood
chr13	28197436	28197437	rs7097	.	rs7097	0	0	0	0	0	POLR1D,LNX2,GTF3A,NR2E3	POLR1D: Blood
chr14	103484825	103484826	rs751837	.	rs751837	0	0	0	0	0	CDC42BPB	---
chr14	103485652	103485653	rs1106679	.	rs751837	0	0	0	0	0	CDC42BPB	---
chr14	103486375	103486376	rs8021471	.	rs751837	0	0	0	0	0	CDC42BPB	---
chr14	103486918	103486919	rs7160433	.	rs751837	0	0	0	0	0	CDC42BPB	---
chr14	103490305	103490306	rs35084986	.	rs751837	0	0	0	0	0	Not in HapMap, eQTL status unknown.	---
chr14	103491628	103491629	rs10150442	.	rs751837	0	0	0	0	0	CDC42BPB	---
chr15	40397936	40397937	rs539846	.	rs8024033	1	0	1	1	0	Not in HapMap, eQTL status unknown.	---
chr15	40403657	40403658	rs8024033	.	rs8024033	0	0	0	0	0	Not in HapMap, eQTL status unknown.	---
chr15	40403019	40403020	rs36081508	.	rs8024033	0	0	0	0	0	Not in HapMap, eQTL status unknown.	---
chr15	56340896	56340897	rs7169431	.	rs7169431	0	0	0	0	0	TPT1	---
chr15	56345748	56345749	rs6493832	.	rs7169431	0	0	0	0	0	Not in HapMap, eQTL status unknown.	---
chr15	69980542	69980543	rs4777177	.	rs7176508	0	0	0	0	0	Not in HapMap, eQTL status unknown.	---
chr15	69980917	69980918	rs1365171	.	rs7176508	0	0	0	0	0	Not in HapMap, eQTL status unknown.	---
chr15	69982535	69982536	rs9652482	.	rs7176508	0	0	0	0	0	Not in HapMap, eQTL status unknown.	---
chr15	69984593	69984594	rs4777179	.	rs7176508	0	0	0	0	0	Not in HapMap, eQTL status unknown.	---
chr15	69987882	69987883	rs11072110	.	rs7176508	0	0	0	0	0	---	---
chr15	69989505	69989506	rs2052702	.	rs7176508	0	0	0	0	0	Not in HapMap, eQTL status unknown.	---
chr15	69990537	69990538	rs919054	.	rs7176508	1	0	0	0	0	---	---
chr15	69992114	69992115	rs10220831	.	rs7176508	0	0	0	0	0	---	---
chr15	69992234	69992235	rs4776469	.	rs7176508	0	0	0	0	0	Not in HapMap, eQTL status unknown.	---
chr15	69992458	69992459	rs4776471	.	rs7176508	0	0	0	0	0	Not in HapMap, eQTL status unknown.	---
chr15	69998612	69998613	rs4777182	.	rs7176508	0	0	0	0	0	---	---
chr15	69999433	69999434	rs7496241	.	rs7176508	0	0	0	0	0	Not in HapMap, eQTL status unknown.	---
chr15	70000145	70000146	rs8037657	.	rs7176508	0	0	0	0	0	Not in HapMap, eQTL status unknown.	---
chr15	70004242	70004243	rs5813553	.	rs7176508	0	0	0	0	0	Not in HapMap, eQTL status unknown.	---
chr15	70004352	70004353	rs3902140	.	rs7176508	0	0	0	0	0	---	---
chr15	70004608	70004609	rs11072111	.	rs7176508	0	0	0	0	0	Not in HapMap, eQTL status unknown.	---
chr15	70007323	70007324	rs4777184	.	rs7176508	0	0	0	0	0	---	---
chr15	70018990	70018991	rs7176508	.	rs7176508	0	0	0	0	0	IGLL1,GPR144	---
chr15	70011197	70011198	rs35102815	.	rs7176508	0	0	0	0	0	Not in HapMap, eQTL status unknown.	---
chr15	70018281	70018282	rs11072113	.	rs7176508	0	0	0	0	0	Not in HapMap, eQTL status unknown.	---
chr15	70020525	70020526	rs11637565	.	rs7176508	0	0	0	0	0	Not in HapMap, eQTL status unknown.	---
chr15	70022760	70022761	rs4776475	.	rs7176508	0	0	0	0	0	Not in HapMap, eQTL status unknown.	---
chr15	70024407	70024408	rs4776477	.	rs7176508	0	0	0	0	0	Not in HapMap, eQTL status unknown.	---
chr15	70037839	70037840	rs1346139	.	rs7176508	0	0	0	0	0	---	---
chr15	70043619	70043620	rs4777190	.	rs7176508	0	0	0	0	0	Not in HapMap, eQTL status unknown.	---
chr15	70044378	70044379	rs59281300	.	rs7176508	0	0	0	0	0	Not in HapMap, eQTL status unknown.	---
chr15	70044495	70044496	rs1426079	.	rs7176508	0	0	0	0	0	---	---
chr15	70045786	70045787	rs7179415	.	rs7176508	0	0	0	0	0	Not in HapMap, eQTL status unknown.	---
chr15	70046036	70046037	rs7180247	.	rs7176508	0	0	0	0	0	Not in HapMap, eQTL status unknown.	---
chr15	70046493	70046494	rs7180567	.	rs7176508	0	0	0	0	0	---	---
chr15	70046503	70046504	rs7181030	.	rs7176508	0	0	0	0	0	Not in HapMap, eQTL status unknown.	---
chr15	70046831	70046832	rs10162751	.	rs7176508	0	0	0	0	0	---	---
chr15	82827938	82827939	rs200487788	.	rs783540	0	0	0	0	0	Not in HapMap, eQTL status unknown.	---
chr15	83213963	83213964	rs1267659	.	rs783540	0	0	0	0	0	---	---
chr15	83215251	83215252	rs1267657	.	rs783540	0	0	0	0	0	---	---
chr15	83216793	83216794	rs803688	.	rs783540	0	0	0	0	0	Not in HapMap, eQTL status unknown.	---
chr15	83216872	83216873	rs803687	.	rs783540	0	0	0	0	0	Not in HapMap, eQTL status unknown.	---
chr15	83223425	83223426	rs1145173	.	rs783540	0	0	0	0	0	---	---
chr15	83223616	83223617	rs1145172	.	rs783540	0	0	0	0	0	---	---
chr15	83237769	83237770	rs698500	.	rs783540	0	0	0	0	0	---	---
chr15	83242143	83242144	rs3840839	.	rs783540	0	0	0	0	0	Not in HapMap, eQTL status unknown.	---
chr15	83244680	83244681	rs1259180	.	rs783540	0	0	0	0	0	Not in HapMap, eQTL status unknown.	---
chr15	83246141	83246142	rs2678445	.	rs783540	0	0	0	0	0	Not in HapMap, eQTL status unknown.	---
chr15	83254708	83254709	rs783540	.	rs783540	0	0	0	0	0	---	---
chr15	83247363	83247364	rs35934048	.	rs783540	0	0	0	0	0	Not in HapMap, eQTL status unknown.	---
chr15	83248249	83248250	rs71156036	.	rs783540	0	0	0	0	0	Not in HapMap, eQTL status unknown.	---
chr15	83249119	83249120	rs783531	.	rs783540	0	0	0	0	0	Not in HapMap, eQTL status unknown.	---
chr15	83249367	83249368	rs783532	.	rs783540	0	0	0	0	0	Not in HapMap, eQTL status unknown.	---
chr15	83250186	83250187	rs783533	.	rs783540	0	0	0	0	0	Not in HapMap, eQTL status unknown.	---
chr15	83252783	83252784	rs783536	.	rs783540	0	0	0	0	0	Not in HapMap, eQTL status unknown.	---
chr15	83256869	83256870	rs11337546	.	rs783540	0	0	0	0	0	Not in HapMap, eQTL status unknown.	---
chr15	83258096	83258097	rs803747	.	rs783540	0	0	0	0	0	Not in HapMap, eQTL status unknown.	---
chr15	83258954	83258955	rs55972423	.	rs783540	0	0	0	0	0	Not in HapMap, eQTL status unknown.	---
chr15	83258986	83258987	rs71412256	.	rs783540	0	0	0	0	0	Not in HapMap, eQTL status unknown.	---
chr15	83261639	83261640	rs12148332	.	rs783540	0	0	0	0	0	Not in HapMap, eQTL status unknown.	---
chr15	83262181	83262182	rs2567635	.	rs783540	0	0	0	0	0	---	---
chr15	83263428	83263429	rs2567636	.	rs783540	0	0	0	0	0	Not in HapMap, eQTL status unknown.	---
chr15	83264459	83264460	rs36109438	.	rs783540	0	0	0	0	0	Not in HapMap, eQTL status unknown.	---
chr15	83266549	83266550	rs783530	.	rs783540	0	0	0	0	0	Not in HapMap, eQTL status unknown.	---
chr15	83267981	83267982	rs783529	.	rs783540	0	0	0	0	0	Not in HapMap, eQTL status unknown.	---
chr15	83278750	83278751	rs1259182	.	rs783540	0	0	0	0	0	Not in HapMap, eQTL status unknown.	---
chr15	83279433	83279434	rs1259183	.	rs783540	0	0	0	0	0	Not in HapMap, eQTL status unknown.	---
chr15	83281260	83281261	rs34537151	.	rs783540	0	0	0	0	0	Not in HapMap, eQTL status unknown.	---
chr15	83281593	83281594	rs150222615	.	rs783540	0	0	0	0	0	Not in HapMap, eQTL status unknown.	---
chr15	83281599	83281600	15:83281599	.	rs783540	0	0	0	0	0	Not in HapMap, eQTL status unknown.	---
chr15	83282196	83282197	rs55924160	.	rs783540	0	0	0	0	0	Not in HapMap, eQTL status unknown.	---
chr15	83282628	83282629	rs1269134	.	rs783540	0	0	0	0	0	Not in HapMap, eQTL status unknown.	---
chr15	83283555	83283556	rs783523	.	rs783540	0	0	0	0	0	---	---
chr15	83284629	83284630	rs783525	.	rs783540	0	0	0	0	0	Not in HapMap, eQTL status unknown.	---
chr15	83285795	83285796	rs783526	.	rs783540	0	0	0	0	0	Not in HapMap, eQTL status unknown.	---
chr15	83285847	83285848	rs783527	.	rs783540	0	0	0	0	0	Not in HapMap, eQTL status unknown.	---
chr15	83287500	83287501	rs34186444	.	rs783540	0	0	0	0	0	Not in HapMap, eQTL status unknown.	---
chr15	83290111	83290112	rs57181760	.	rs783540	0	0	0	0	0	Not in HapMap, eQTL status unknown.	---
chr15	83293028	83293029	rs17158390	.	rs783540	0	0	0	0	0	Not in HapMap, eQTL status unknown.	---
chr15	83294436	83294437	rs7167880	.	rs783540	0	0	0	0	0	---	---
chr15	83295244	83295245	rs2870966	.	rs783540	0	0	0	0	0	---	---
chr15	83296545	83296546	rs11855735	.	rs783540	0	0	0	0	0	---	---
chr15	83297138	83297139	rs10400906	.	rs783540	0	0	0	0	0	---	---
chr15	83297613	83297614	rs7182403	.	rs783540	0	0	0	0	0	Not in HapMap, eQTL status unknown.	---
chr15	83299364	83299365	rs28374463	.	rs783540	0	0	0	0	0	Not in HapMap, eQTL status unknown.	---
chr15	83306447	83306448	rs12916980	.	rs783540	0	0	0	0	0	Not in HapMap, eQTL status unknown.	---
chr15	83307063	83307064	rs1594511	.	rs783540	0	0	0	0	0	Not in HapMap, eQTL status unknown.	---
chr15	83310835	83310836	rs4778686	.	rs783540	0	0	0	0	0	---	---
chr15	83314619	83314620	15:83314619	.	rs783540	0	0	0	0	0	Not in HapMap, eQTL status unknown.	---
chr15	83318202	83318203	rs11631963	.	rs783540	0	0	0	0	0	---	---
chr15	83321336	83321337	rs11637433	.	rs783540	0	0	0	0	0	---	---
chr15	83323318	83323319	rs1864699	.	rs783540	0	0	0	0	0	---	---
chr15	83331155	83331156	rs2278355	.	rs783540	0	0	0	0	0	---	---
chr15	83334419	83334420	rs7494860	.	rs783540	0	0	0	0	0	---	---
chr15	83335875	83335876	rs6603033	.	rs783540	0	0	0	0	0	---	---
chr15	83338918	83338919	rs113272695	.	rs783540	0	0	0	0	0	Not in HapMap, eQTL status unknown.	---
chr15	83339353	83339354	rs4779044	.	rs783540	0	0	0	0	0	Not in HapMap, eQTL status unknown.	---
chr15	83340571	83340572	rs7183881	.	rs783540	0	0	0	0	0	Not in HapMap, eQTL status unknown.	---
chr15	83340689	83340690	rs7166248	.	rs783540	0	0	0	0	0	Not in HapMap, eQTL status unknown.	---
chr15	83342028	83342029	rs28667458	.	rs783540	0	0	0	0	0	Not in HapMap, eQTL status unknown.	---
chr15	83345536	83345537	rs7496954	.	rs783540	0	0	0	0	0	Not in HapMap, eQTL status unknown.	---
chr15	83351676	83351677	rs35153505	.	rs783540	0	0	0	0	0	Not in HapMap, eQTL status unknown.	---
chr15	83351977	83351978	rs35447296	.	rs783540	0	0	0	0	0	Not in HapMap, eQTL status unknown.	---
chr15	83352056	83352057	rs8040293	.	rs783540	0	0	0	0	0	Not in HapMap, eQTL status unknown.	---
chr15	83355634	83355635	rs7178350	.	rs783540	0	0	0	0	0	Not in HapMap, eQTL status unknown.	---
chr15	83356259	83356260	rs8043401	.	rs783540	0	0	0	0	0	---	---
chr15	83363938	83363939	rs12442686	.	rs783540	0	0	0	0	0	Not in HapMap, eQTL status unknown.	---
chr15	83366296	83366297	rs10906984	.	rs783540	0	0	0	0	0	---	---
chr15	83368514	83368515	rs9652567	.	rs783540	0	0	0	0	0	Not in HapMap, eQTL status unknown.	---
chr15	83368738	83368739	rs4779050	.	rs783540	0	0	0	0	0	---	---
chr15	83371598	83371599	rs4779053	.	rs783540	0	0	0	0	0	Not in HapMap, eQTL status unknown.	---
chr15	83373943	83373944	rs12911134	.	rs783540	0	0	0	0	0	Not in HapMap, eQTL status unknown.	---
chr15	83375257	83375258	rs4779054	.	rs783540	0	0	0	0	0	Not in HapMap, eQTL status unknown.	---
chr15	83391537	83391538	rs8030185	.	rs783540	0	0	0	0	0	Not in HapMap, eQTL status unknown.	---
chr16	85944439	85944440	rs391525	.	rs391525	0	0	1	0	1	IRF8,COX4NB	---
chr16	85941774	85941775	rs305080	.	rs391525	0	0	1	0	1	IRF8,COX4NB	---
chr16	85943466	85943467	rs305077	.	rs391525	0	0	1	0	1	IRF8,COX4NB	---
chr16	85944823	85944824	rs2292982	.	rs391525	0	0	1	0	0	IRF8,COX4NB	---
chr16	85945076	85945077	rs2292980	.	rs391525	0	0	1	0	0	IRF8,COX4NB	---
chr16	85946481	85946482	rs11649318	.	rs391525	0	0	0	0	0	IRF8,COX4NB	---
chr16	85975659	85975660	rs305061	.	rs305061	0	0	0	0	0	---	---
chr16	85971840	85971841	rs305067	.	rs305061	0	0	0	0	0	Not in HapMap, eQTL status unknown.	---
chr16	85973866	85973867	rs305065	.	rs305061	0	0	0	0	0	---	---
chr16	85974142	85974143	rs305064	.	rs305061	0	0	0	0	0	Not in HapMap, eQTL status unknown.	---
chr16	85978105	85978106	rs305094	.	rs305061	0	0	1	0	1	---	---
chr16	85978585	85978586	rs305093	.	rs305061	1	0	1	0	1	Not in HapMap, eQTL status unknown.	---
chr16	85979117	85979118	rs305092	.	rs305061	0	0	1	0	1	Not in HapMap, eQTL status unknown.	---
chr16	85979243	85979244	rs305091	.	rs305061	0	0	1	0	1	Not in HapMap, eQTL status unknown.	---
chr16	85979346	85979347	rs305090	.	rs305061	0	0	1	0	1	---	---
chr16	85981030	85981031	rs305089	.	rs305061	1	0	1	0	1	Not in HapMap, eQTL status unknown.	---
chr18	47835873	47835874	rs58221742	.	rs1036935	0	0	0	0	0	Not in HapMap, eQTL status unknown.	---
chr18	47837225	47837226	rs4278839	.	rs1036935	0	0	1	0	0	Not in HapMap, eQTL status unknown.	---
chr18	47839240	47839241	rs9949024	.	rs1036935	1	0	1	0	1	Not in HapMap, eQTL status unknown.	---
chr18	47840555	47840556	rs4939626	.	rs1036935	0	0	1	0	1	---	---
chr18	47843534	47843535	rs1036935	.	rs1036935	0	0	1	0	0	---	---
chr18	47841892	47841893	rs1373184	.	rs1036935	0	0	1	0	1	Not in HapMap, eQTL status unknown.	---
chr18	47842348	47842349	rs7240776	.	rs1036935	0	0	1	0	1	Not in HapMap, eQTL status unknown.	---
chr18	47843566	47843567	rs1036934	.	rs1036935	0	0	1	0	0	Not in HapMap, eQTL status unknown.	---
chr18	47843754	47843755	rs4939964	.	rs1036935	0	0	1	0	0	---	---
chr18	47847254	47847255	rs3862689	.	rs1036935	1	0	1	0	1	Not in HapMap, eQTL status unknown.	---
chr18	47847364	47847365	rs7504604	.	rs1036935	1	0	1	0	1	Not in HapMap, eQTL status unknown.	---
chr18	57622287	57622288	rs4368253	.	rs4368253	0	0	0	0	0	---	---
chr18	57609263	57609264	rs8088707	.	rs4368253	0	0	0	0	0	---	---
chr18	57609591	57609592	rs12607746	.	rs4368253	0	0	0	0	0	Not in HapMap, eQTL status unknown.	---
chr18	57611348	57611349	rs9947072	.	rs4368253	0	0	0	0	0	Not in HapMap, eQTL status unknown.	---
chr18	60783211	60783212	rs17749561	.	rs4987855	0	0	0	0	0	BCL2	---
chr18	60783729	60783730	rs17676919	.	rs4987855	0	0	0	0	0	BCL2	---
chr18	60783251	60783252	rs72941314	.	rs4987852	0	0	0	0	0	Not in HapMap, eQTL status unknown.	---
chr18	60793549	60793550	rs4987855	.	rs4987855	0	0	0	0	0	BCL2	---
chr18	60785638	60785639	rs17676949	.	rs4987855	0	0	0	0	0	BCL2	---
chr18	60788745	60788746	rs77551289	.	rs4987855	0	0	0	0	0	Not in HapMap, eQTL status unknown.	---
chr18	60793494	60793495	rs4987856	.	rs4987855	0	0	0	0	0	---	---
chr18	60795188	60795189	rs4987845	.	rs4987855	0	0	0	0	0	---	---
chr18	60793921	60793922	rs4987852	.	rs4987852	0	0	0	0	0	---	---
chr18	60785582	60785583	rs72941317	.	rs4987852	0	0	0	0	0	Not in HapMap, eQTL status unknown.	---
chr19	47207654	47207655	rs11083846	.	rs11083846	0	0	0	0	0	FKRP,PRKD2,SLC1A5,CALM3,OAZ1	---
chr19	47205419	47205420	rs62134782	.	rs11083846	0	0	0	0	0	Not in HapMap, eQTL status unknown.	---
chr19	47206956	47206957	rs62134783	.	rs11083846	0	0	0	0	0	Not in HapMap, eQTL status unknown.	---
chr19	47209159	47209160	rs117579506	.	rs11083846	0	0	0	0	0	Not in HapMap, eQTL status unknown.	---
chr19	47217113	47217114	rs12461666	.	rs11083846	1	0	0	1	0	Not in HapMap, eQTL status unknown.	---
chr19	47217587	47217588	rs62134788	.	rs11083846	1	1	0	1	0	Not in HapMap, eQTL status unknown.	---
chr19	47227821	47227822	rs11668987	.	rs11083846	0	0	0	0	0	FKRP,PRKD2,SLC1A5,CALM3	STRN4: Muscle Skeletal
chr19	47230393	47230394	rs3215087	.	rs11083846	0	0	0	0	0	Not in HapMap, eQTL status unknown.	---
chr19	47223628	47223629	rs34805055	.	rs11668878	0	0	0	0	0	Not in HapMap, eQTL status unknown.	---
chr19	47237551	47237552	rs62134790	.	rs11083846	0	0	0	0	0	Not in HapMap, eQTL status unknown.	---
chr19	47238949	47238950	rs62134791	.	rs11083846	0	0	0	0	0	Not in HapMap, eQTL status unknown.	---
chr19	47241599	47241600	rs56374620	.	rs11083846	0	0	0	0	0	Not in HapMap, eQTL status unknown.	---
chr19	47242992	47242993	rs4802322	.	rs11083846	0	0	0	0	0	FKRP,PRKD2,SLC1A5,CALM3	---
chr19	47243621	47243622	rs11668563	.	rs11083846	0	0	0	0	0	Not in HapMap, eQTL status unknown.	---
chr19	47247141	47247142	rs78887375	.	rs11083846	0	0	0	0	0	Not in HapMap, eQTL status unknown.	---
chr19	47247781	47247782	rs7258782	.	rs11083846	0	0	0	0	0	Not in HapMap, eQTL status unknown.	---
chr19	47248308	47248309	rs3786708	.	rs11083846	1	0	0	0	0	Not in HapMap, eQTL status unknown.	---
chr19	47248585	47248586	rs62134793	.	rs11083846	0	1	0	0	0	Not in HapMap, eQTL status unknown.	---
chr19	47256344	47256345	rs62134820	.	rs11083846	0	0	0	0	0	Not in HapMap, eQTL status unknown.	---
chr19	47256464	47256465	rs8113327	.	rs11083846	0	0	0	0	0	Not in HapMap, eQTL status unknown.	---
chr19	47257481	47257482	rs11670473	.	rs11083846	0	0	0	0	0	---	---
chr19	47264687	47264688	rs62134825	.	rs11083846	0	0	0	0	0	Not in HapMap, eQTL status unknown.	---
chr19	47265382	47265383	rs115048812	.	rs11083846	0	0	0	0	0	Not in HapMap, eQTL status unknown.	---
chr19	47267439	47267440	rs62134826	.	rs11083846	0	0	0	0	0	Not in HapMap, eQTL status unknown.	---
chr19	47256014	47256015	rs62134819	.	rs11668878	0	0	0	0	0	Not in HapMap, eQTL status unknown.	---
chr19	47268614	47268615	rs11668911	.	rs11083846	0	0	0	0	0	Not in HapMap, eQTL status unknown.	---
chr19	47268773	47268774	rs62134827	.	rs11083846	0	0	0	0	0	Not in HapMap, eQTL status unknown.	---
chr19	47268373	47268374	rs11668878	.	rs11668878	0	0	0	0	0	FKRP,PRKD2,AP2S1,SLC1A5,PRL	---
chr19	47272115	47272116	rs62134832	.	rs11668878	0	0	0	0	0	Not in HapMap, eQTL status unknown.	---
